# Supplementary material for: ﻿Description of three new species of the spider genus Pseudopoda Jäger, 2000 (Araneae, Sparassidae) from China, Laos and Thailand, and the female of P.kavanaughi Zhang, Jäger & Liu, 2023
Source: Zookeys. 2024 May 27;1202:287–301. doi: 10.3897/zookeys.1202.116007 (PMC11148507; doi:10.3897/zookeys.1202.116007)
Supplement: XML Treatment for Pseudopoda baimai [file zookeys.1202.116007-treatment2.xml]

<!DOCTYPE tp:taxon-treatment
  PUBLIC "-//TaxonX//DTD Taxonomic Treatment Publishing DTD v0 20100105//EN" "tax-treatment-NSO.dtd">
<tp:taxon-treatment xmlns:tp="http://www.plazi.org/taxpub"><tp:treatment-meta><kwd-group><label>Taxon classification</label><kwd>
                <named-content content-type="kingdom">Animalia</named-content>
              </kwd><kwd>
                <named-content content-type="order">Araneae</named-content>
              </kwd><kwd>
                <named-content content-type="family">Sparassidae</named-content>
              </kwd></kwd-group><mixed-citation publication-type="journal"><person-group><name><surname>Wu</surname><given-names>Yanrong</given-names></name><name><surname>Zhong</surname><given-names>Rui</given-names></name><name><surname>Zhu</surname><given-names>Yang</given-names></name><name><surname>Jäger</surname><given-names>Peter</given-names></name><name><surname>Liu</surname><given-names>Jie</given-names></name><name><surname>Zhang</surname><given-names>He</given-names></name></person-group><article-title>﻿Description of three new species of the spider genus <italic><tp:taxon-name><tp:taxon-name-part taxon-name-part-type="genus" reg="Pseudopoda">Pseudopoda</tp:taxon-name-part></tp:taxon-name></italic> Jäger, 2000 (<tp:taxon-name><tp:taxon-name-part taxon-name-part-type="order">Araneae</tp:taxon-name-part></tp:taxon-name>, <tp:taxon-name><tp:taxon-name-part taxon-name-part-type="family">Sparassidae</tp:taxon-name-part></tp:taxon-name>) from China, Laos and Thailand, and the female of <italic><tp:taxon-name><tp:taxon-name-part taxon-name-part-type="genus" reg="Pseudopoda">P.</tp:taxon-name-part><tp:taxon-name-part taxon-name-part-type="species" reg="kavanaughi">kavanaughi</tp:taxon-name-part></tp:taxon-name></italic> Zhang, Jäger &amp; Liu, 2023</article-title><source>Zookeys</source><day>27</day><month>05</month><year>2024</year><volume>1202</volume><fpage>287</fpage><lpage>301</lpage><pub-id pub-id-type="doi">10.3897/zookeys.1202.116007</pub-id></mixed-citation></tp:treatment-meta><tp:nomenclature><label>﻿</label><tp:taxon-name>
              <object-id xmlns:xlink="http://www.w3.org/1999/xlink" content-type="arpha" xlink:type="simple">5393AAB5-6492-5C17-82B3-093936B21BAE</object-id>
              <tp:taxon-name-part taxon-name-part-type="genus" reg="Pseudopoda">Pseudopoda</tp:taxon-name-part>
              <tp:taxon-name-part taxon-name-part-type="species" reg="baimai">baimai</tp:taxon-name-part>
              <object-id xmlns:xlink="http://www.w3.org/1999/xlink" content-type="zoobank" xlink:type="simple">https://zoobank.org/A0DC4815-BE5C-48D8-B349-524C54B51117</object-id>
            </tp:taxon-name><tp:taxon-authority>Jäger &amp; Liu</tp:taxon-authority><tp:taxon-status xmlns:xlink="http://www.w3.org/1999/xlink" xlink:type="simple">sp. nov.</tp:taxon-status><xref ref-type="fig" rid="F1">Figs 1</xref><xref ref-type="fig" rid="F2">, 2</xref><xref ref-type="fig" rid="F9">, 9</xref></tp:nomenclature><tp:treatment-sec sec-type="type material" id="SECID0EQBAE"><title>Type material.</title><p><bold><italic>Holotype</italic></bold> female: Laos, Vientiane Province: Vang Vieng, W of Nam Song, Tham Nam Or Kjem, in cave, <named-content xmlns:xlink="http://www.w3.org/1999/xlink" content-type="dwc:verbatimCoordinates" xlink:type="simple"><named-content content-type="geo-json" specific-use="{&#34;type&#34;:&#34;Point&#34;,&#34;coordinates&#34;:[102.349117,18.929683]}" id="NCID0E5BAE" xlink:type="simple">18°55'46.86"N, 102°20'56.82"E</named-content></named-content>, 324 m, 28 July 2016, by hand, by day. P. Jäger leg. (<named-content xmlns:xlink="http://www.w3.org/1999/xlink" content-type="dwc:institutional_code" xlink:title="Senckenberg Research Institute, Frankfurt, Germany" xlink:href="http://grbio.org/institution/forschungsinstitut-und-natur-museum-senckenberg" xlink:type="simple">SMF</named-content>, LAO0008). <bold><italic>Paratype</italic></bold>: 1 female, with same data as for holotype (<named-content xmlns:xlink="http://www.w3.org/1999/xlink" content-type="dwc:institutional_code" xlink:title="Senckenberg Research Institute, Frankfurt, Germany" xlink:href="http://grbio.org/institution/forschungsinstitut-und-natur-museum-senckenberg" xlink:type="simple">SMF</named-content>, LAO0008).</p></tp:treatment-sec><tp:treatment-sec sec-type="etymology" id="SECID0EQCAE"><title>Etymology.</title><p>The specific name is derived from the Laos word <tp:taxon-name><tp:taxon-name-part taxon-name-part-type="genus" reg="Pseudopoda"/><tp:taxon-name-part taxon-name-part-type="species" reg="baimai">baimai</tp:taxon-name-part></tp:taxon-name> (ໃບໄມ້), meaning foliage and referring to the fact that the holotype female was collected on foliage of a secondary forest; noun in apposition.</p></tp:treatment-sec><tp:treatment-sec sec-type="diagnosis" id="SECID0E6CAE"><title>Diagnosis.</title><p>The female of <italic><tp:taxon-name><tp:taxon-name-part taxon-name-part-type="genus" reg="Pseudopoda">P.</tp:taxon-name-part><tp:taxon-name-part taxon-name-part-type="species" reg="baimai">baimai</tp:taxon-name-part></tp:taxon-name></italic> Jäger &amp; Liu, sp. nov. resembles <italic><tp:taxon-name><tp:taxon-name-part taxon-name-part-type="genus" reg="Pseudopoda">P.</tp:taxon-name-part><tp:taxon-name-part taxon-name-part-type="species" reg="gongschana">gongschana</tp:taxon-name-part></tp:taxon-name></italic> Jäger &amp; Vedel, 2007 (<xref ref-type="bibr" rid="B6">Jäger and Vedel 2007</xref>) by: 1) <abbrev xmlns:xlink="http://www.w3.org/1999/xlink" xlink:title="internal duct system" id="ABBRID0E6DAE" xlink:type="simple">IDS</abbrev> visible through cuticle in ventral view as large circular patches in centre of <abbrev xmlns:xlink="http://www.w3.org/1999/xlink" xlink:title="lateral lobes" id="ABBRID0EDEAE" xlink:type="simple">LL</abbrev>; and 2) posterior margins of <abbrev xmlns:xlink="http://www.w3.org/1999/xlink" xlink:title="lateral lobes" id="ABBRID0EHEAE" xlink:type="simple">LL</abbrev> with median indentation. It can be recognised by: 1) S largely covered by <abbrev xmlns:xlink="http://www.w3.org/1999/xlink" xlink:title="lateral lobes" id="ABBRID0ELEAE" xlink:type="simple">LL</abbrev> in dorsal view; and 2) anterior margins of <abbrev xmlns:xlink="http://www.w3.org/1999/xlink" xlink:title="lateral lobes" id="ABBRID0EPEAE" xlink:type="simple">LL</abbrev> straight, almost “V”-shaped in ventral view, their lateral ends with a bend, laterad (covered by <abbrev xmlns:xlink="http://www.w3.org/1999/xlink" xlink:title="first winding" id="ABBRID0ETEAE" xlink:type="simple">FW</abbrev>, anterior margins distinctly convex, their lateral ends latero-posteriad in <italic><tp:taxon-name><tp:taxon-name-part taxon-name-part-type="genus" reg="Pseudopoda">P.</tp:taxon-name-part><tp:taxon-name-part taxon-name-part-type="species" reg="gongschana">gongschana</tp:taxon-name-part></tp:taxon-name></italic>).</p><p><bold>Female</bold> (LAO0008): <bold><italic>Measurements</italic></bold>: Medium sized. Body length 11.3, <abbrev xmlns:xlink="http://www.w3.org/1999/xlink" xlink:title="dorsal shield of prosoma" id="ABBRID0EJFAE" xlink:type="simple">DS</abbrev> length 4.6, width 4.0, <abbrev xmlns:xlink="http://www.w3.org/1999/xlink" xlink:title="Opisthosoma" id="ABBRID0ENFAE" xlink:type="simple">OS</abbrev> length 6.7, width 3.8. <bold><italic>Eyes</italic></bold>: <abbrev xmlns:xlink="http://www.w3.org/1999/xlink" xlink:title="anterior median eyes" id="ABBRID0EUFAE" xlink:type="simple">AME</abbrev> 0.12, <abbrev xmlns:xlink="http://www.w3.org/1999/xlink" xlink:title="anterior lateral eyes" id="ABBRID0EYFAE" xlink:type="simple">ALE</abbrev> 0.26, <abbrev xmlns:xlink="http://www.w3.org/1999/xlink" xlink:title="posterior median eyes" id="ABBRID0E3FAE" xlink:type="simple">PME</abbrev> 0.22, <abbrev xmlns:xlink="http://www.w3.org/1999/xlink" xlink:title="posterior lateral eyes" id="ABBRID0EAGAE" xlink:type="simple">PLE</abbrev> 0.24, <abbrev xmlns:xlink="http://www.w3.org/1999/xlink" xlink:title="anterior median eyes" id="ABBRID0EEGAE" xlink:type="simple">AME</abbrev>–<abbrev xmlns:xlink="http://www.w3.org/1999/xlink" xlink:title="anterior median eyes" id="ABBRID0EIGAE" xlink:type="simple">AME</abbrev> 0.16, <abbrev xmlns:xlink="http://www.w3.org/1999/xlink" xlink:title="anterior median eyes" id="ABBRID0EMGAE" xlink:type="simple">AME</abbrev>–<abbrev xmlns:xlink="http://www.w3.org/1999/xlink" xlink:title="anterior lateral eyes" id="ABBRID0EQGAE" xlink:type="simple">ALE</abbrev> 0.08, <abbrev xmlns:xlink="http://www.w3.org/1999/xlink" xlink:title="posterior median eyes" id="ABBRID0EUGAE" xlink:type="simple">PME</abbrev>–<abbrev xmlns:xlink="http://www.w3.org/1999/xlink" xlink:title="posterior median eyes" id="ABBRID0EYGAE" xlink:type="simple">PME</abbrev> 0.28, <abbrev xmlns:xlink="http://www.w3.org/1999/xlink" xlink:title="posterior median eyes" id="ABBRID0E3GAE" xlink:type="simple">PME</abbrev>–<abbrev xmlns:xlink="http://www.w3.org/1999/xlink" xlink:title="posterior lateral eyes" id="ABBRID0EAHAE" xlink:type="simple">PLE</abbrev> 0.35, <abbrev xmlns:xlink="http://www.w3.org/1999/xlink" xlink:title="anterior median eyes" id="ABBRID0EEHAE" xlink:type="simple">AME</abbrev>–<abbrev xmlns:xlink="http://www.w3.org/1999/xlink" xlink:title="posterior median eyes" id="ABBRID0EIHAE" xlink:type="simple">PME</abbrev> 0.33, <abbrev xmlns:xlink="http://www.w3.org/1999/xlink" xlink:title="anterior lateral eyes" id="ABBRID0EMHAE" xlink:type="simple">ALE</abbrev>–<abbrev xmlns:xlink="http://www.w3.org/1999/xlink" xlink:title="posterior lateral eyes" id="ABBRID0EQHAE" xlink:type="simple">PLE</abbrev> 0.30, <abbrev xmlns:xlink="http://www.w3.org/1999/xlink" xlink:title="clypeus height" id="ABBRID0EUHAE" xlink:type="simple">CH</abbrev><abbrev xmlns:xlink="http://www.w3.org/1999/xlink" xlink:title="anterior median eyes" id="ABBRID0EYHAE" xlink:type="simple">AME</abbrev> 0.40, <abbrev xmlns:xlink="http://www.w3.org/1999/xlink" xlink:title="clypeus height" id="ABBRID0E3HAE" xlink:type="simple">CH</abbrev><abbrev xmlns:xlink="http://www.w3.org/1999/xlink" xlink:title="anterior lateral eyes" id="ABBRID0EAIAE" xlink:type="simple">ALE</abbrev> 0.34. <bold><italic>Spination</italic></bold>: <abbrev xmlns:xlink="http://www.w3.org/1999/xlink" xlink:title="palp" id="ABBRID0EMIAE" xlink:type="simple">Pp</abbrev> 131, 101, 2121, 1014; <abbrev xmlns:xlink="http://www.w3.org/1999/xlink" xlink:title="femur" id="ABBRID0EQIAE" xlink:type="simple">Fe</abbrev> I–III 323, IV 331; <abbrev xmlns:xlink="http://www.w3.org/1999/xlink" xlink:title="patella" id="ABBRID0EUIAE" xlink:type="simple">Pa</abbrev> I–III 001, IV 000; <abbrev xmlns:xlink="http://www.w3.org/1999/xlink" xlink:title="tibia" id="ABBRID0EYIAE" xlink:type="simple">Ti</abbrev> I–II 2226, III–IV 2026; <abbrev xmlns:xlink="http://www.w3.org/1999/xlink" xlink:title="metatarsus" id="ABBRID0E3IAE" xlink:type="simple">Mt</abbrev> I–II 2024, III 3024, IV 3036. <bold><italic>Measurements of palps and legs</italic></bold>: <abbrev xmlns:xlink="http://www.w3.org/1999/xlink" xlink:title="palp" id="ABBRID0EDJAE" xlink:type="simple">Pp</abbrev> 7.1 (2.0, 1.0, 1.6, –, 2.5); I 25.9 (7.7, 2.1, 7.4, 7.0, 1.7); II 28.7 (8.2, 2.5, 8.4, 7.4, 2.2); III 22.2 (6.3, 1.9, 6.8, 5.9, 1.3); IV 24.4 (7.9, 1.2, 7.0, 7.3, 2.0). Leg formula: II-I-IV-III. Promargin of chelicerae with three teeth, retromargin with four teeth, cheliceral furrow with c. 33 denticles.</p><p><bold><italic>Epigyne</italic></bold> (Fig. <xref ref-type="fig" rid="F1">1A–C</xref>): As in diagnosis. <abbrev xmlns:xlink="http://www.w3.org/1999/xlink" xlink:title="epigynal field" id="ABBRID0ESJAE" xlink:type="simple">EF</abbrev> wider than long, without <abbrev xmlns:xlink="http://www.w3.org/1999/xlink" xlink:title="anterior bands" id="ABBRID0EWJAE" xlink:type="simple">AB</abbrev>. Posterior margins of <abbrev xmlns:xlink="http://www.w3.org/1999/xlink" xlink:title="lateral lobes" id="ABBRID0E1JAE" xlink:type="simple">LL</abbrev> irregularly rounded. S oval-shaped, occupying most part of <abbrev xmlns:xlink="http://www.w3.org/1999/xlink" xlink:title="lateral lobes" id="ABBRID0E5JAE" xlink:type="simple">LL</abbrev> in ventral view. Most parts of <abbrev xmlns:xlink="http://www.w3.org/1999/xlink" xlink:title="first winding" id="ABBRID0ECKAE" xlink:type="simple">FW</abbrev> covered by <abbrev xmlns:xlink="http://www.w3.org/1999/xlink" xlink:title="lateral lobes" id="ABBRID0EGKAE" xlink:type="simple">LL</abbrev> in dorsal view.</p><fig id="F1" position="float" orientation="portrait"><object-id xmlns:xlink="http://www.w3.org/1999/xlink" content-type="doi" xlink:type="simple">10.3897/zookeys.1202.116007.figure1</object-id><object-id xmlns:xlink="http://www.w3.org/1999/xlink" content-type="arpha" xlink:type="simple">3A90C8F1-E3A5-5800-935D-9F8BB79494CC</object-id><label>Figure 1.</label><caption><p><italic><tp:taxon-name><tp:taxon-name-part taxon-name-part-type="genus" reg="Pseudopoda">Pseudopoda</tp:taxon-name-part><tp:taxon-name-part taxon-name-part-type="species" reg="baimai">baimai</tp:taxon-name-part></tp:taxon-name></italic> Jäger &amp; Liu, sp. nov., holotype, female <bold>A</bold> epigyne, ventral <bold>B</bold> schematic course of <abbrev xmlns:xlink="http://www.w3.org/1999/xlink" xlink:title="internal duct system" id="ABBRID0EBLAE" xlink:type="simple">IDS</abbrev>, dorsal <bold>C</bold> vulva, dorsal. Scale bars: 0.5 mm.</p></caption><graphic xmlns:xlink="http://www.w3.org/1999/xlink" xlink:href="zookeys-1202-287_article-116007__-g001.jpg" position="float" orientation="portrait" xlink:type="simple" id="oo_1055905.jpg"><uri content-type="original_file" xlink:type="simple">https://binary.pensoft.net/fig/1055905</uri></graphic></fig><p><bold><italic>Colouration</italic></bold> (Fig. <xref ref-type="fig" rid="F2">2A, B</xref>): <abbrev xmlns:xlink="http://www.w3.org/1999/xlink" xlink:title="dorsal shield of prosoma" id="ABBRID0EXLAE" xlink:type="simple">DS</abbrev> yellow with dark spots. Fovea distinct. Margin with dark marks. <abbrev xmlns:xlink="http://www.w3.org/1999/xlink" xlink:title="Opisthosoma" id="ABBRID0E2LAE" xlink:type="simple">OS</abbrev> dorsally yellowish brown with two light yellow regions at posterior part, ventrally light yellow, with several brown marks, irregularly arranged.</p><fig id="F2" position="float" orientation="portrait"><object-id xmlns:xlink="http://www.w3.org/1999/xlink" content-type="doi" xlink:type="simple">10.3897/zookeys.1202.116007.figure2</object-id><object-id xmlns:xlink="http://www.w3.org/1999/xlink" content-type="arpha" xlink:type="simple">7529C47D-2C11-5D7E-9EEB-6E5E9C12CA08</object-id><label>Figure 2.</label><caption><p><italic><tp:taxon-name><tp:taxon-name-part taxon-name-part-type="genus" reg="Pseudopoda">Pseudopoda</tp:taxon-name-part><tp:taxon-name-part taxon-name-part-type="species" reg="baimai">baimai</tp:taxon-name-part></tp:taxon-name></italic> Jäger &amp; Liu, sp. nov., female habitus (<bold>A</bold> dorsal <bold>B</bold> ventral). Scale bars: 2 mm.</p></caption><graphic xmlns:xlink="http://www.w3.org/1999/xlink" xlink:href="zookeys-1202-287_article-116007__-g002.jpg" position="float" orientation="portrait" xlink:type="simple" id="oo_1055906.jpg"><uri content-type="original_file" xlink:type="simple">https://binary.pensoft.net/fig/1055906</uri></graphic></fig><p><bold>Male</bold>: Unknown.</p></tp:treatment-sec><tp:treatment-sec sec-type="variation" id="SECID0E6MAE"><title>Variation.</title><p>Female (<italic>N</italic> = 1): body length 12.7, <abbrev xmlns:xlink="http://www.w3.org/1999/xlink" xlink:title="dorsal shield of prosoma" id="ABBRID0EHNAE" xlink:type="simple">DS</abbrev> length 5.3, <abbrev xmlns:xlink="http://www.w3.org/1999/xlink" xlink:title="Opisthosoma" id="ABBRID0ELNAE" xlink:type="simple">OS</abbrev> length 7.4.</p></tp:treatment-sec><tp:treatment-sec sec-type="remarks" id="SECID0EPNAE"><title>Remarks.</title><p>This species might potentially be conspecific with <italic><tp:taxon-name><tp:taxon-name-part taxon-name-part-type="genus" reg="Pseudopoda">P.</tp:taxon-name-part><tp:taxon-name-part taxon-name-part-type="species" reg="caudata">caudata</tp:taxon-name-part></tp:taxon-name></italic> Zhang, Jäger &amp; Liu, 2023 (<xref ref-type="bibr" rid="B14">Zhang et al. 2023</xref>), given that the two habitats are only about 100 kilometres apart. However, there are subtle differences in coloration and patterns on the dorsal side of the females compared to the males of <italic><tp:taxon-name><tp:taxon-name-part taxon-name-part-type="genus" reg="Pseudopoda">P.</tp:taxon-name-part><tp:taxon-name-part taxon-name-part-type="species" reg="caudata">caudata</tp:taxon-name-part></tp:taxon-name></italic>, indicating a possible distinction between the two species. Further research and future findings are needed to conclusively resolve this ambiguity.</p></tp:treatment-sec><tp:treatment-sec sec-type="distribution" id="SECID0EPOAE"><title>Distribution.</title><p>Laos (Vientiane Province) (Fig. <xref ref-type="fig" rid="F9">9</xref>).</p></tp:treatment-sec><tp:treatment-sec><!--Section generated to contain objects referenced in tp:taxon-treatment.--><fig id="F9" position="float" orientation="portrait"><object-id xmlns:xlink="http://www.w3.org/1999/xlink" content-type="doi" xlink:type="simple">10.3897/zookeys.1202.116007.figure9</object-id><object-id xmlns:xlink="http://www.w3.org/1999/xlink" content-type="arpha" xlink:type="simple">8024154C-3289-5A86-AF3E-74B1B1C440BE</object-id><label>Figure 9.</label><caption><p>Distribution map of the four species from the genus <italic><tp:taxon-name><tp:taxon-name-part taxon-name-part-type="genus" reg="Pseudopoda">Pseudopoda</tp:taxon-name-part></tp:taxon-name></italic>. The numbers represent the different species. <bold>1</bold><italic><tp:taxon-name><tp:taxon-name-part taxon-name-part-type="genus" reg="Pseudopoda">P.</tp:taxon-name-part><tp:taxon-name-part taxon-name-part-type="species" reg="baimai">baimai</tp:taxon-name-part></tp:taxon-name></italic> Jäger &amp; Liu, sp. nov. <bold>2</bold><italic><tp:taxon-name><tp:taxon-name-part taxon-name-part-type="genus" reg="Pseudopoda">P.</tp:taxon-name-part><tp:taxon-name-part taxon-name-part-type="species" reg="fengtongzhaiensis">fengtongzhaiensis</tp:taxon-name-part></tp:taxon-name></italic> Jäger &amp; Liu, sp. nov. <bold>3</bold><italic><tp:taxon-name><tp:taxon-name-part taxon-name-part-type="genus" reg="Pseudopoda">P.</tp:taxon-name-part><tp:taxon-name-part taxon-name-part-type="species" reg="inthanonensis">inthanonensis</tp:taxon-name-part></tp:taxon-name></italic> Jäger &amp; Liu, sp. nov. <bold>4</bold><italic><tp:taxon-name><tp:taxon-name-part taxon-name-part-type="genus" reg="Pseudopoda">P.</tp:taxon-name-part><tp:taxon-name-part taxon-name-part-type="species" reg="kavanaughi">kavanaughi</tp:taxon-name-part></tp:taxon-name></italic> Zhang, Jäger &amp; Liu, 2023.</p></caption><graphic xmlns:xlink="http://www.w3.org/1999/xlink" xlink:href="zookeys-1202-287_article-116007__-g009.jpg" position="float" orientation="portrait" xlink:type="simple" id="oo_1055913.jpg"><uri content-type="original_file" xlink:type="simple">https://binary.pensoft.net/fig/1055913</uri></graphic></fig></tp:treatment-sec><ref-list><ref id="B6"><mixed-citation xmlns:xlink="http://www.w3.org/1999/xlink" xlink:type="simple"><person-group><name name-style="western"><surname>Jäger</surname><given-names>P</given-names></name><name name-style="western"><surname>Vedel</surname><given-names>V</given-names></name></person-group> (<year>2007</year>) <article-title><tp:taxon-name><tp:taxon-name-part taxon-name-part-type="family">Sparassidae</tp:taxon-name-part></tp:taxon-name> of China 4. The genus <italic><tp:taxon-name><tp:taxon-name-part taxon-name-part-type="genus">Pseudopoda</tp:taxon-name-part></tp:taxon-name></italic> (<tp:taxon-name><tp:taxon-name-part taxon-name-part-type="order">Araneae</tp:taxon-name-part></tp:taxon-name>: <tp:taxon-name><tp:taxon-name-part taxon-name-part-type="family">Sparassidae</tp:taxon-name-part></tp:taxon-name>) in Yunnan Province.</article-title><source>Zootaxa</source><volume>1623</volume>(<issue>1</issue>): <fpage>1</fpage>–<lpage>38</lpage>. <ext-link xlink:href="10.11646/zootaxa.1623.1.1" ext-link-type="doi" xlink:type="simple">https://doi.org/10.11646/zootaxa.1623.1.1</ext-link></mixed-citation></ref><ref id="B14"><mixed-citation xmlns:xlink="http://www.w3.org/1999/xlink" xlink:type="simple"><person-group><name name-style="western"><surname>Zhang</surname><given-names>H</given-names></name><name name-style="western"><surname>Zhu</surname><given-names>Y</given-names></name><name name-style="western"><surname>Zhong</surname><given-names>Y</given-names></name><name name-style="western"><surname>Jäger</surname><given-names>P</given-names></name><name name-style="western"><surname>Liu</surname><given-names>J</given-names></name></person-group> (<year>2023</year>) <article-title>A taxonomic revision of the spider genus <italic><tp:taxon-name><tp:taxon-name-part taxon-name-part-type="genus">Pseudopoda</tp:taxon-name-part></tp:taxon-name></italic> Jäger, 2000 (<tp:taxon-name><tp:taxon-name-part taxon-name-part-type="order">Araneae</tp:taxon-name-part></tp:taxon-name>: <tp:taxon-name><tp:taxon-name-part taxon-name-part-type="family">Sparassidae</tp:taxon-name-part></tp:taxon-name>) from East, South and Southeast Asia.</article-title><source>Megataxa</source><volume>9</volume>(<issue>1</issue>): <fpage>1</fpage>–<lpage>304</lpage>. <ext-link xlink:href="10.11646/megataxa.9.1.1" ext-link-type="doi" xlink:type="simple">https://doi.org/10.11646/megataxa.9.1.1</ext-link></mixed-citation></ref></ref-list></tp:taxon-treatment>
