# Supplementary material for: ﻿Description of three new species of the spider genus Pseudopoda Jäger, 2000 (Araneae, Sparassidae) from China, Laos and Thailand, and the female of P.kavanaughi Zhang, Jäger & Liu, 2023
Source: Zookeys. 2024 May 27;1202:287–301. doi: 10.3897/zookeys.1202.116007 (PMC11148507; doi:10.3897/zookeys.1202.116007)
Supplement: XML Treatment for Pseudopoda fengtongzhaiensis [file zookeys.1202.116007-treatment3.xml]

<!DOCTYPE tp:taxon-treatment
  PUBLIC "-//TaxonX//DTD Taxonomic Treatment Publishing DTD v0 20100105//EN" "tax-treatment-NSO.dtd">
<tp:taxon-treatment xmlns:tp="http://www.plazi.org/taxpub"><tp:treatment-meta><kwd-group><label>Taxon classification</label><kwd>
                <named-content content-type="kingdom">Animalia</named-content>
              </kwd><kwd>
                <named-content content-type="order">Araneae</named-content>
              </kwd><kwd>
                <named-content content-type="family">Sparassidae</named-content>
              </kwd></kwd-group><mixed-citation publication-type="journal"><person-group><name><surname>Wu</surname><given-names>Yanrong</given-names></name><name><surname>Zhong</surname><given-names>Rui</given-names></name><name><surname>Zhu</surname><given-names>Yang</given-names></name><name><surname>Jäger</surname><given-names>Peter</given-names></name><name><surname>Liu</surname><given-names>Jie</given-names></name><name><surname>Zhang</surname><given-names>He</given-names></name></person-group><article-title>﻿Description of three new species of the spider genus <italic><tp:taxon-name><tp:taxon-name-part taxon-name-part-type="genus" reg="Pseudopoda">Pseudopoda</tp:taxon-name-part></tp:taxon-name></italic> Jäger, 2000 (<tp:taxon-name><tp:taxon-name-part taxon-name-part-type="order">Araneae</tp:taxon-name-part></tp:taxon-name>, <tp:taxon-name><tp:taxon-name-part taxon-name-part-type="family">Sparassidae</tp:taxon-name-part></tp:taxon-name>) from China, Laos and Thailand, and the female of <italic><tp:taxon-name><tp:taxon-name-part taxon-name-part-type="genus" reg="Pseudopoda">P.</tp:taxon-name-part><tp:taxon-name-part taxon-name-part-type="species" reg="kavanaughi">kavanaughi</tp:taxon-name-part></tp:taxon-name></italic> Zhang, Jäger &amp; Liu, 2023</article-title><source>Zookeys</source><day>27</day><month>05</month><year>2024</year><volume>1202</volume><fpage>287</fpage><lpage>301</lpage><pub-id pub-id-type="doi">10.3897/zookeys.1202.116007</pub-id></mixed-citation></tp:treatment-meta><tp:nomenclature><label>﻿</label><tp:taxon-name>
              <object-id xmlns:xlink="http://www.w3.org/1999/xlink" content-type="arpha" xlink:type="simple">CD9AACD9-1130-50DD-8187-351A699B463F</object-id>
              <tp:taxon-name-part taxon-name-part-type="genus" reg="Pseudopoda">Pseudopoda</tp:taxon-name-part>
              <tp:taxon-name-part taxon-name-part-type="species" reg="fengtongzhaiensis">fengtongzhaiensis</tp:taxon-name-part>
              <object-id xmlns:xlink="http://www.w3.org/1999/xlink" content-type="zoobank" xlink:type="simple">https://zoobank.org/FE214929-DE51-4FDC-9314-6150FAE50863</object-id>
            </tp:taxon-name><tp:taxon-authority>Jäger &amp; Liu</tp:taxon-authority><tp:taxon-status xmlns:xlink="http://www.w3.org/1999/xlink" xlink:type="simple">sp. nov.</tp:taxon-status><xref ref-type="fig" rid="F3">Figs 3</xref><xref ref-type="fig" rid="F4">, 4</xref><xref ref-type="fig" rid="F9">, 9</xref></tp:nomenclature><tp:treatment-sec sec-type="type material" id="SECID0EPQAE"><title>Type material.</title><p><bold><italic>Holotype</italic></bold> female: China, Sichuan Province: Ya’an City, Baoxing County, Fengtongzhai National Nature Reserve, <named-content xmlns:xlink="http://www.w3.org/1999/xlink" content-type="dwc:verbatimCoordinates" xlink:type="simple"><named-content content-type="geo-json" specific-use="{&#34;type&#34;:&#34;Point&#34;,&#34;coordinates&#34;:[102.882778,30.571389]}" id="NCID0E4QAE" xlink:type="simple">30°34′17″N, 102°52′58″E</named-content></named-content>, 1604 m, 5 May 2016, Y. Zhong leg. (<named-content xmlns:xlink="http://www.w3.org/1999/xlink" content-type="dwc:institutional_code" xlink:title="Centre for Behavioural Ecology and Evolution, College of Life Sciences, Hubei University, Wuhan, China" xlink:href="http://grbio.org/institution/hubei-university" xlink:type="simple">CBEE</named-content>, LJ2215). <bold><italic>Paratypes</italic></bold>: 3 females, with same data as for holotype (<named-content xmlns:xlink="http://www.w3.org/1999/xlink" content-type="dwc:institutional_code" xlink:title="Centre for Behavioural Ecology and Evolution, College of Life Sciences, Hubei University, Wuhan, China" xlink:href="http://grbio.org/institution/hubei-university" xlink:type="simple">CBEE</named-content>, LJ2216–LJ2218).</p></tp:treatment-sec><tp:treatment-sec sec-type="etymology" id="SECID0EPRAE"><title>Etymology.</title><p>The specific name is derived from the type locality, the Fengtongzhai National Nature Reserve; adjective.</p></tp:treatment-sec><tp:treatment-sec sec-type="diagnosis" id="SECID0EURAE"><title>Diagnosis.</title><p>The female of <italic><tp:taxon-name><tp:taxon-name-part taxon-name-part-type="genus" reg="Pseudopoda">P.</tp:taxon-name-part><tp:taxon-name-part taxon-name-part-type="species" reg="fengtongzhaiensis">fengtongzhaiensis</tp:taxon-name-part></tp:taxon-name></italic> Jäger &amp; Liu, sp. nov. is similar to that of <italic><tp:taxon-name><tp:taxon-name-part taxon-name-part-type="genus" reg="Pseudopoda">P.</tp:taxon-name-part><tp:taxon-name-part taxon-name-part-type="species" reg="emei">emei</tp:taxon-name-part></tp:taxon-name></italic> Zhang, Zhang &amp; Zhang, 2013 (<xref ref-type="bibr" rid="B11">Zhang et al. 2013</xref>) by: 1) <abbrev xmlns:xlink="http://www.w3.org/1999/xlink" xlink:title="lateral lobes" id="ABBRID0EUSAE" xlink:type="simple">LL</abbrev> large, and the length of the lateral margin of <abbrev xmlns:xlink="http://www.w3.org/1999/xlink" xlink:title="lateral lobes" id="ABBRID0EYSAE" xlink:type="simple">LL</abbrev> almost equal to that of median margin in ventral view; and 2) <abbrev xmlns:xlink="http://www.w3.org/1999/xlink" xlink:title="first winding" id="ABBRID0E3SAE" xlink:type="simple">FW</abbrev> well developed. It can be distinguished by: 1) S with a distinct turning in ventral view; and 2) posterior margins of <abbrev xmlns:xlink="http://www.w3.org/1999/xlink" xlink:title="lateral lobes" id="ABBRID0EATAE" xlink:type="simple">LL</abbrev> rounded and smooth in ventral view (S simple and close to anterior margins of <abbrev xmlns:xlink="http://www.w3.org/1999/xlink" xlink:title="lateral lobes" id="ABBRID0EETAE" xlink:type="simple">LL</abbrev>, posterior margins of <abbrev xmlns:xlink="http://www.w3.org/1999/xlink" xlink:title="lateral lobes" id="ABBRID0EITAE" xlink:type="simple">LL</abbrev> with distinct posterior incisions in <italic><tp:taxon-name><tp:taxon-name-part taxon-name-part-type="genus" reg="Pseudopoda">P.</tp:taxon-name-part><tp:taxon-name-part taxon-name-part-type="species" reg="emei">emei</tp:taxon-name-part></tp:taxon-name></italic>).</p><p><bold>Female</bold> (LJ2215): <bold><italic>Measurements</italic></bold>: Medium sized. Body length 15.8, <abbrev xmlns:xlink="http://www.w3.org/1999/xlink" xlink:title="dorsal shield of prosoma" id="ABBRID0E5TAE" xlink:type="simple">DS</abbrev> length 7.8, width 6.5, <abbrev xmlns:xlink="http://www.w3.org/1999/xlink" xlink:title="Opisthosoma" id="ABBRID0ECUAE" xlink:type="simple">OS</abbrev> length 8.0, width 4.9. Eyes: <abbrev xmlns:xlink="http://www.w3.org/1999/xlink" xlink:title="anterior median eyes" id="ABBRID0EGUAE" xlink:type="simple">AME</abbrev> 0.22, <abbrev xmlns:xlink="http://www.w3.org/1999/xlink" xlink:title="anterior lateral eyes" id="ABBRID0EKUAE" xlink:type="simple">ALE</abbrev> 0.37, <abbrev xmlns:xlink="http://www.w3.org/1999/xlink" xlink:title="posterior median eyes" id="ABBRID0EOUAE" xlink:type="simple">PME</abbrev> 0.24, <abbrev xmlns:xlink="http://www.w3.org/1999/xlink" xlink:title="posterior lateral eyes" id="ABBRID0ESUAE" xlink:type="simple">PLE</abbrev> 0.31, <abbrev xmlns:xlink="http://www.w3.org/1999/xlink" xlink:title="anterior median eyes" id="ABBRID0EWUAE" xlink:type="simple">AME</abbrev>–<abbrev xmlns:xlink="http://www.w3.org/1999/xlink" xlink:title="anterior median eyes" id="ABBRID0E1UAE" xlink:type="simple">AME</abbrev> 0.13, <abbrev xmlns:xlink="http://www.w3.org/1999/xlink" xlink:title="anterior median eyes" id="ABBRID0E5UAE" xlink:type="simple">AME</abbrev>–<abbrev xmlns:xlink="http://www.w3.org/1999/xlink" xlink:title="anterior lateral eyes" id="ABBRID0ECVAE" xlink:type="simple">ALE</abbrev> 0.07, <abbrev xmlns:xlink="http://www.w3.org/1999/xlink" xlink:title="posterior median eyes" id="ABBRID0EGVAE" xlink:type="simple">PME</abbrev>–<abbrev xmlns:xlink="http://www.w3.org/1999/xlink" xlink:title="posterior median eyes" id="ABBRID0EKVAE" xlink:type="simple">PME</abbrev> 0.18, <abbrev xmlns:xlink="http://www.w3.org/1999/xlink" xlink:title="posterior median eyes" id="ABBRID0EOVAE" xlink:type="simple">PME</abbrev>–<abbrev xmlns:xlink="http://www.w3.org/1999/xlink" xlink:title="posterior lateral eyes" id="ABBRID0ESVAE" xlink:type="simple">PLE</abbrev> 0.44, <abbrev xmlns:xlink="http://www.w3.org/1999/xlink" xlink:title="anterior median eyes" id="ABBRID0EWVAE" xlink:type="simple">AME</abbrev>–<abbrev xmlns:xlink="http://www.w3.org/1999/xlink" xlink:title="posterior median eyes" id="ABBRID0E1VAE" xlink:type="simple">PME</abbrev> 0.27, <abbrev xmlns:xlink="http://www.w3.org/1999/xlink" xlink:title="anterior lateral eyes" id="ABBRID0E5VAE" xlink:type="simple">ALE</abbrev>–<abbrev xmlns:xlink="http://www.w3.org/1999/xlink" xlink:title="posterior lateral eyes" id="ABBRID0ECWAE" xlink:type="simple">PLE</abbrev> 0.23, <abbrev xmlns:xlink="http://www.w3.org/1999/xlink" xlink:title="clypeus height" id="ABBRID0EGWAE" xlink:type="simple">CH</abbrev><abbrev xmlns:xlink="http://www.w3.org/1999/xlink" xlink:title="anterior median eyes" id="ABBRID0EKWAE" xlink:type="simple">AME</abbrev> 0.38, <abbrev xmlns:xlink="http://www.w3.org/1999/xlink" xlink:title="clypeus height" id="ABBRID0EOWAE" xlink:type="simple">CH</abbrev><abbrev xmlns:xlink="http://www.w3.org/1999/xlink" xlink:title="anterior lateral eyes" id="ABBRID0ESWAE" xlink:type="simple">ALE</abbrev> 0.25. <bold><italic>Spination</italic></bold>: <abbrev xmlns:xlink="http://www.w3.org/1999/xlink" xlink:title="palp" id="ABBRID0E5WAE" xlink:type="simple">Pp</abbrev> 131, 101, 2121, 1014; <abbrev xmlns:xlink="http://www.w3.org/1999/xlink" xlink:title="femur" id="ABBRID0ECXAE" xlink:type="simple">Fe</abbrev> I–II 323, III–IV 322; <abbrev xmlns:xlink="http://www.w3.org/1999/xlink" xlink:title="patella" id="ABBRID0EGXAE" xlink:type="simple">Pa</abbrev> I–III 101, IV 100; <abbrev xmlns:xlink="http://www.w3.org/1999/xlink" xlink:title="tibia" id="ABBRID0EKXAE" xlink:type="simple">Ti</abbrev> I 1016, II–IV 2026; <abbrev xmlns:xlink="http://www.w3.org/1999/xlink" xlink:title="metatarsus" id="ABBRID0EOXAE" xlink:type="simple">Mt</abbrev> I–II 2024, III 3025, IV 3036. <bold><italic>Measurement of palps and legs</italic></bold>: <abbrev xmlns:xlink="http://www.w3.org/1999/xlink" xlink:title="palp" id="ABBRID0EVXAE" xlink:type="simple">Pp</abbrev> 8.8 (2.5, 1.2, 1.9, –, 3.2); I 25.3 (7.6, 2.3, 7.4, 6.2, 1.8), II 27.9 (8.0, 2.9, 8.3, 6.6, 2.1), III 20.4 (6.8, 1.6, 5.6, 4.9, 1.5), IV 24.7 (7.8, 1.7, 6.8, 6.4, 2.0). Leg formula: II-I-IV-III. Promargin of chelicerae as in <italic><tp:taxon-name><tp:taxon-name-part taxon-name-part-type="genus" reg="Pseudopoda">P.</tp:taxon-name-part><tp:taxon-name-part taxon-name-part-type="species" reg="baimai">baimai</tp:taxon-name-part></tp:taxon-name></italic> Jäger &amp; Liu, sp. nov., cheliceral furrow with c. 24 denticles.</p><p><bold><italic>Epigyne</italic></bold> (Fig. <xref ref-type="fig" rid="F3">3A–C</xref>): As in diagnosis. <abbrev xmlns:xlink="http://www.w3.org/1999/xlink" xlink:title="epigynal field" id="ABBRID0EPYAE" xlink:type="simple">EF</abbrev> wider than long, with distinct <abbrev xmlns:xlink="http://www.w3.org/1999/xlink" xlink:title="anterior bands" id="ABBRID0ETYAE" xlink:type="simple">AB</abbrev>. Anterior margins of <abbrev xmlns:xlink="http://www.w3.org/1999/xlink" xlink:title="lateral lobes" id="ABBRID0EXYAE" xlink:type="simple">LL</abbrev> distinctly curved and forming a broad V-shaped, and resembling a heart, in ventral view. <abbrev xmlns:xlink="http://www.w3.org/1999/xlink" xlink:title="first winding" id="ABBRID0E2YAE" xlink:type="simple">FW</abbrev> of <abbrev xmlns:xlink="http://www.w3.org/1999/xlink" xlink:title="internal duct system" id="ABBRID0E6YAE" xlink:type="simple">IDS</abbrev> well developed, covering entire S, large parts of <abbrev xmlns:xlink="http://www.w3.org/1999/xlink" xlink:title="first winding" id="ABBRID0EDZAE" xlink:type="simple">FW</abbrev> covered by <abbrev xmlns:xlink="http://www.w3.org/1999/xlink" xlink:title="lateral lobes" id="ABBRID0EHZAE" xlink:type="simple">LL</abbrev> in dorsal view. <abbrev xmlns:xlink="http://www.w3.org/1999/xlink" xlink:title="fertilization duct" id="ABBRID0ELZAE" xlink:type="simple">FD</abbrev> long and narrow, suited medially.</p><fig id="F3" position="float" orientation="portrait"><object-id xmlns:xlink="http://www.w3.org/1999/xlink" content-type="doi" xlink:type="simple">10.3897/zookeys.1202.116007.figure3</object-id><object-id xmlns:xlink="http://www.w3.org/1999/xlink" content-type="arpha" xlink:type="simple">617528CF-78AD-5E95-BC00-DA544B033B38</object-id><label>Figure 3.</label><caption><p><italic><tp:taxon-name><tp:taxon-name-part taxon-name-part-type="genus" reg="Pseudopoda">Pseudopoda</tp:taxon-name-part><tp:taxon-name-part taxon-name-part-type="species" reg="fengtongzhaiensis">fengtongzhaiensis</tp:taxon-name-part></tp:taxon-name></italic> Jäger &amp; Liu, sp. nov., holotype, female <bold>A</bold> epigyne, ventral <bold>B</bold> schematic course of <abbrev xmlns:xlink="http://www.w3.org/1999/xlink" xlink:title="internal duct system" id="ABBRID0EG1AE" xlink:type="simple">IDS</abbrev>, dorsal <bold>C</bold> vulva, dorsal. Scale bars: 0.5 mm.</p></caption><graphic xmlns:xlink="http://www.w3.org/1999/xlink" xlink:href="zookeys-1202-287_article-116007__-g003.jpg" position="float" orientation="portrait" xlink:type="simple" id="oo_1055907.jpg"><uri content-type="original_file" xlink:type="simple">https://binary.pensoft.net/fig/1055907</uri></graphic></fig><p><bold><italic>Colouration</italic></bold> (Fig. <xref ref-type="fig" rid="F4">4A, B</xref>): <abbrev xmlns:xlink="http://www.w3.org/1999/xlink" xlink:title="dorsal shield of prosoma" id="ABBRID0E31AE" xlink:type="simple">DS</abbrev> reddish-brown with dark spots, margin with distinct marks. Fovea and striae distinctly marked and with a few dark dots. <abbrev xmlns:xlink="http://www.w3.org/1999/xlink" xlink:title="Opisthosoma" id="ABBRID0EA2AE" xlink:type="simple">OS</abbrev> dorsally dark brown, with lots of yellow and small dots, and several big dots in anterior part, with a transversal yellow line in posterior part. <abbrev xmlns:xlink="http://www.w3.org/1999/xlink" xlink:title="Opisthosoma" id="ABBRID0EE2AE" xlink:type="simple">OS</abbrev> ventrally brown, margins with dark hairs, with a yellow region in middle part.</p><fig id="F4" position="float" orientation="portrait"><object-id xmlns:xlink="http://www.w3.org/1999/xlink" content-type="doi" xlink:type="simple">10.3897/zookeys.1202.116007.figure4</object-id><object-id xmlns:xlink="http://www.w3.org/1999/xlink" content-type="arpha" xlink:type="simple">4B11EF43-30BA-5E69-A025-227407AE945C</object-id><label>Figure 4.</label><caption><p><italic><tp:taxon-name><tp:taxon-name-part taxon-name-part-type="genus" reg="Pseudopoda">Pseudopoda</tp:taxon-name-part><tp:taxon-name-part taxon-name-part-type="species" reg="fengtongzhaiensis">fengtongzhaiensis</tp:taxon-name-part></tp:taxon-name></italic> Jäger &amp; Liu, sp. nov., female habitus (<bold>A</bold> dorsal <bold>B</bold> ventral). Scale bars: 2 mm.</p></caption><graphic xmlns:xlink="http://www.w3.org/1999/xlink" xlink:href="zookeys-1202-287_article-116007__-g004.jpg" position="float" orientation="portrait" xlink:type="simple" id="oo_1055908.jpg"><uri content-type="original_file" xlink:type="simple">https://binary.pensoft.net/fig/1055908</uri></graphic></fig><p><bold>Male</bold>: Unknown.</p></tp:treatment-sec><tp:treatment-sec sec-type="variation" id="SECID0EI3AE"><title>Variation.</title><p>Females (<italic>N</italic> = 3): body length 15.1–16.3, <abbrev xmlns:xlink="http://www.w3.org/1999/xlink" xlink:title="dorsal shield of prosoma" id="ABBRID0EQ3AE" xlink:type="simple">DS</abbrev> length 7.1–8.0, <abbrev xmlns:xlink="http://www.w3.org/1999/xlink" xlink:title="Opisthosoma" id="ABBRID0EU3AE" xlink:type="simple">OS</abbrev> length 8.0–8.3.</p></tp:treatment-sec><tp:treatment-sec sec-type="remarks" id="SECID0EY3AE"><title>Remarks.</title><p>This species may potentially be conspecific with <italic><tp:taxon-name><tp:taxon-name-part taxon-name-part-type="genus" reg="Pseudopoda">P.</tp:taxon-name-part><tp:taxon-name-part taxon-name-part-type="species" reg="acutiformis">acutiformis</tp:taxon-name-part></tp:taxon-name></italic> Zhang, Jäger &amp; Liu, 2023 (<xref ref-type="bibr" rid="B14">Zhang et al. 2023</xref>), as they share the same habitat. However, there are notable differences in the coloration and patterns on the dorsal side of the females compared to the males of <italic><tp:taxon-name><tp:taxon-name-part taxon-name-part-type="genus" reg="Pseudopoda">P.</tp:taxon-name-part><tp:taxon-name-part taxon-name-part-type="species" reg="acutiformis">acutiformis</tp:taxon-name-part></tp:taxon-name></italic>, suggesting they might be distinct species. Additionally, another species, <italic><tp:taxon-name><tp:taxon-name-part taxon-name-part-type="genus" reg="Pseudopoda">P.</tp:taxon-name-part><tp:taxon-name-part taxon-name-part-type="species" reg="flexa">flexa</tp:taxon-name-part></tp:taxon-name></italic> Zhang, Jäger &amp; Liu, 2023 (<xref ref-type="bibr" rid="B14">Zhang et al. 2023</xref>), is also located in this Reserve. Resolution of these ambiguities will depend on future research and findings.</p></tp:treatment-sec><tp:treatment-sec sec-type="distribution" id="SECID0EH5AE"><title>Distribution.</title><p>China (Sichuan Province) (Fig. <xref ref-type="fig" rid="F9">9</xref>).</p></tp:treatment-sec><tp:treatment-sec><!--Section generated to contain objects referenced in tp:taxon-treatment.--><fig id="F9" position="float" orientation="portrait"><object-id xmlns:xlink="http://www.w3.org/1999/xlink" content-type="doi" xlink:type="simple">10.3897/zookeys.1202.116007.figure9</object-id><object-id xmlns:xlink="http://www.w3.org/1999/xlink" content-type="arpha" xlink:type="simple">8024154C-3289-5A86-AF3E-74B1B1C440BE</object-id><label>Figure 9.</label><caption><p>Distribution map of the four species from the genus <italic><tp:taxon-name><tp:taxon-name-part taxon-name-part-type="genus" reg="Pseudopoda">Pseudopoda</tp:taxon-name-part></tp:taxon-name></italic>. The numbers represent the different species. <bold>1</bold><italic><tp:taxon-name><tp:taxon-name-part taxon-name-part-type="genus" reg="Pseudopoda">P.</tp:taxon-name-part><tp:taxon-name-part taxon-name-part-type="species" reg="baimai">baimai</tp:taxon-name-part></tp:taxon-name></italic> Jäger &amp; Liu, sp. nov. <bold>2</bold><italic><tp:taxon-name><tp:taxon-name-part taxon-name-part-type="genus" reg="Pseudopoda">P.</tp:taxon-name-part><tp:taxon-name-part taxon-name-part-type="species" reg="fengtongzhaiensis">fengtongzhaiensis</tp:taxon-name-part></tp:taxon-name></italic> Jäger &amp; Liu, sp. nov. <bold>3</bold><italic><tp:taxon-name><tp:taxon-name-part taxon-name-part-type="genus" reg="Pseudopoda">P.</tp:taxon-name-part><tp:taxon-name-part taxon-name-part-type="species" reg="inthanonensis">inthanonensis</tp:taxon-name-part></tp:taxon-name></italic> Jäger &amp; Liu, sp. nov. <bold>4</bold><italic><tp:taxon-name><tp:taxon-name-part taxon-name-part-type="genus" reg="Pseudopoda">P.</tp:taxon-name-part><tp:taxon-name-part taxon-name-part-type="species" reg="kavanaughi">kavanaughi</tp:taxon-name-part></tp:taxon-name></italic> Zhang, Jäger &amp; Liu, 2023.</p></caption><graphic xmlns:xlink="http://www.w3.org/1999/xlink" xlink:href="zookeys-1202-287_article-116007__-g009.jpg" position="float" orientation="portrait" xlink:type="simple" id="oo_1055913.jpg"><uri content-type="original_file" xlink:type="simple">https://binary.pensoft.net/fig/1055913</uri></graphic></fig></tp:treatment-sec><ref-list><ref id="B11"><mixed-citation xmlns:xlink="http://www.w3.org/1999/xlink" xlink:type="simple"><person-group><name name-style="western"><surname>Zhang</surname><given-names>F</given-names></name><name name-style="western"><surname>Zhang</surname><given-names>BS</given-names></name><name name-style="western"><surname>Zhang</surname><given-names>ZS</given-names></name></person-group> (<year>2013</year>) <article-title>New species of <italic><tp:taxon-name><tp:taxon-name-part taxon-name-part-type="genus">Pseudopoda</tp:taxon-name-part></tp:taxon-name></italic> Jäger, 2000 from southern China (<tp:taxon-name><tp:taxon-name-part taxon-name-part-type="order">Araneae</tp:taxon-name-part></tp:taxon-name>, <tp:taxon-name><tp:taxon-name-part taxon-name-part-type="family">Sparassidae</tp:taxon-name-part></tp:taxon-name>).</article-title><source>ZooKeys</source><volume>361</volume>: <fpage>37</fpage>–<lpage>60</lpage>. <ext-link xlink:href="10.3897/zookeys.361.6089" ext-link-type="doi" xlink:type="simple">https://doi.org/10.3897/zookeys.361.6089</ext-link></mixed-citation></ref><ref id="B14"><mixed-citation xmlns:xlink="http://www.w3.org/1999/xlink" xlink:type="simple"><person-group><name name-style="western"><surname>Zhang</surname><given-names>H</given-names></name><name name-style="western"><surname>Zhu</surname><given-names>Y</given-names></name><name name-style="western"><surname>Zhong</surname><given-names>Y</given-names></name><name name-style="western"><surname>Jäger</surname><given-names>P</given-names></name><name name-style="western"><surname>Liu</surname><given-names>J</given-names></name></person-group> (<year>2023</year>) <article-title>A taxonomic revision of the spider genus <italic><tp:taxon-name><tp:taxon-name-part taxon-name-part-type="genus">Pseudopoda</tp:taxon-name-part></tp:taxon-name></italic> Jäger, 2000 (<tp:taxon-name><tp:taxon-name-part taxon-name-part-type="order">Araneae</tp:taxon-name-part></tp:taxon-name>: <tp:taxon-name><tp:taxon-name-part taxon-name-part-type="family">Sparassidae</tp:taxon-name-part></tp:taxon-name>) from East, South and Southeast Asia.</article-title><source>Megataxa</source><volume>9</volume>(<issue>1</issue>): <fpage>1</fpage>–<lpage>304</lpage>. <ext-link xlink:href="10.11646/megataxa.9.1.1" ext-link-type="doi" xlink:type="simple">https://doi.org/10.11646/megataxa.9.1.1</ext-link></mixed-citation></ref></ref-list></tp:taxon-treatment>
