# Supplementary material for: ﻿Description of three new species of the spider genus Pseudopoda Jäger, 2000 (Araneae, Sparassidae) from China, Laos and Thailand, and the female of P.kavanaughi Zhang, Jäger & Liu, 2023
Source: Zookeys. 2024 May 27;1202:287–301. doi: 10.3897/zookeys.1202.116007 (PMC11148507; doi:10.3897/zookeys.1202.116007)
Supplement: XML Treatment for Pseudopoda inthanonensis [file zookeys.1202.116007-treatment4.xml]

<!DOCTYPE tp:taxon-treatment
  PUBLIC "-//TaxonX//DTD Taxonomic Treatment Publishing DTD v0 20100105//EN" "tax-treatment-NSO.dtd">
<tp:taxon-treatment xmlns:tp="http://www.plazi.org/taxpub"><tp:treatment-meta><kwd-group><label>Taxon classification</label><kwd>
                <named-content content-type="kingdom">Animalia</named-content>
              </kwd><kwd>
                <named-content content-type="order">Araneae</named-content>
              </kwd><kwd>
                <named-content content-type="family">Sparassidae</named-content>
              </kwd></kwd-group><mixed-citation publication-type="journal"><person-group><name><surname>Wu</surname><given-names>Yanrong</given-names></name><name><surname>Zhong</surname><given-names>Rui</given-names></name><name><surname>Zhu</surname><given-names>Yang</given-names></name><name><surname>Jäger</surname><given-names>Peter</given-names></name><name><surname>Liu</surname><given-names>Jie</given-names></name><name><surname>Zhang</surname><given-names>He</given-names></name></person-group><article-title>﻿Description of three new species of the spider genus <italic><tp:taxon-name><tp:taxon-name-part taxon-name-part-type="genus" reg="Pseudopoda">Pseudopoda</tp:taxon-name-part></tp:taxon-name></italic> Jäger, 2000 (<tp:taxon-name><tp:taxon-name-part taxon-name-part-type="order">Araneae</tp:taxon-name-part></tp:taxon-name>, <tp:taxon-name><tp:taxon-name-part taxon-name-part-type="family">Sparassidae</tp:taxon-name-part></tp:taxon-name>) from China, Laos and Thailand, and the female of <italic><tp:taxon-name><tp:taxon-name-part taxon-name-part-type="genus" reg="Pseudopoda">P.</tp:taxon-name-part><tp:taxon-name-part taxon-name-part-type="species" reg="kavanaughi">kavanaughi</tp:taxon-name-part></tp:taxon-name></italic> Zhang, Jäger &amp; Liu, 2023</article-title><source>Zookeys</source><day>27</day><month>05</month><year>2024</year><volume>1202</volume><fpage>287</fpage><lpage>301</lpage><pub-id pub-id-type="doi">10.3897/zookeys.1202.116007</pub-id></mixed-citation></tp:treatment-meta><tp:nomenclature><label>﻿</label><tp:taxon-name>
              <object-id xmlns:xlink="http://www.w3.org/1999/xlink" content-type="arpha" xlink:type="simple">107E7325-E5B5-528B-89D1-5343D7B61943</object-id>
              <tp:taxon-name-part taxon-name-part-type="genus" reg="Pseudopoda">Pseudopoda</tp:taxon-name-part>
              <tp:taxon-name-part taxon-name-part-type="species" reg="inthanonensis">inthanonensis</tp:taxon-name-part>
              <object-id xmlns:xlink="http://www.w3.org/1999/xlink" content-type="zoobank" xlink:type="simple">https://zoobank.org/E105C872-E060-4202-AA79-6C5DB6EAC7E4</object-id>
            </tp:taxon-name><tp:taxon-authority>Jäger &amp; Liu</tp:taxon-authority><tp:taxon-status xmlns:xlink="http://www.w3.org/1999/xlink" xlink:type="simple">sp. nov.</tp:taxon-status><xref ref-type="fig" rid="F5">Figs 5</xref><xref ref-type="fig" rid="F6">, 6</xref><xref ref-type="fig" rid="F9">, 9</xref></tp:nomenclature><tp:treatment-sec sec-type="type material" id="SECID0EIAAG"><title>Type material.</title><p><bold><italic>Holotype</italic></bold> female: Thailand, Chiang Mai Province: Doi Inthanon National Park, [<named-content xmlns:xlink="http://www.w3.org/1999/xlink" content-type="dwc:verbatimCoordinates" xlink:type="simple"><named-content content-type="geo-json" specific-use="{&#34;type&#34;:&#34;Point&#34;,&#34;coordinates&#34;:[98.480000,18.590000]}" id="NCID0EWAAG" xlink:type="simple">18°35′24″N, 98°28′48″E</named-content></named-content>], 1680 m, 24 October 2002, P. Dankittipakul leg. (<named-content xmlns:xlink="http://www.w3.org/1999/xlink" content-type="dwc:institutional_code" xlink:title="Muséum d’Histoire Naturelle, Geneve, Switzerland" xlink:href="http://grbio.org/institution/museum-dhistoire-naturelle-6" xlink:type="simple">MHNG</named-content>, THI0068).</p></tp:treatment-sec><tp:treatment-sec sec-type="etymology" id="SECID0EABAG"><title>Etymology.</title><p>The specific name is derived from the type locality, the Doi Inthanon National Park; adjective.</p></tp:treatment-sec><tp:treatment-sec sec-type="diagnosis" id="SECID0EFBAG"><title>Diagnosis.</title><p>The female of <italic><tp:taxon-name><tp:taxon-name-part taxon-name-part-type="genus" reg="Pseudopoda">P.</tp:taxon-name-part><tp:taxon-name-part taxon-name-part-type="species" reg="inthanonensis">inthanonensis</tp:taxon-name-part></tp:taxon-name></italic> Jäger &amp; Liu, sp. nov. can be distinguished from those of all other <italic><tp:taxon-name><tp:taxon-name-part taxon-name-part-type="genus" reg="Pseudopoda">Pseudopoda</tp:taxon-name-part></tp:taxon-name></italic> species by the posterior margins of <abbrev xmlns:xlink="http://www.w3.org/1999/xlink" xlink:title="lateral lobes" id="ABBRID0E4BAG" xlink:type="simple">LL</abbrev> with a distinct inverted V-shaped indentation at the middle part.</p><p><bold>Female</bold> (THI0068): <bold><italic>Measurements</italic></bold>: Medium sized. Body length 12.7, <abbrev xmlns:xlink="http://www.w3.org/1999/xlink" xlink:title="dorsal shield of prosoma" id="ABBRID0EICAG" xlink:type="simple">DS</abbrev> length 4.9, width 4.2, <abbrev xmlns:xlink="http://www.w3.org/1999/xlink" xlink:title="Opisthosoma" id="ABBRID0EMCAG" xlink:type="simple">OS</abbrev> length 7.8, width 4.5. Eyes: <abbrev xmlns:xlink="http://www.w3.org/1999/xlink" xlink:title="anterior median eyes" id="ABBRID0EQCAG" xlink:type="simple">AME</abbrev> 0.24, <abbrev xmlns:xlink="http://www.w3.org/1999/xlink" xlink:title="anterior lateral eyes" id="ABBRID0EUCAG" xlink:type="simple">ALE</abbrev> 0.34, <abbrev xmlns:xlink="http://www.w3.org/1999/xlink" xlink:title="posterior median eyes" id="ABBRID0EYCAG" xlink:type="simple">PME</abbrev> 0.27, <abbrev xmlns:xlink="http://www.w3.org/1999/xlink" xlink:title="posterior lateral eyes" id="ABBRID0E3CAG" xlink:type="simple">PLE</abbrev> 0.32, <abbrev xmlns:xlink="http://www.w3.org/1999/xlink" xlink:title="anterior median eyes" id="ABBRID0EADAG" xlink:type="simple">AME</abbrev>–<abbrev xmlns:xlink="http://www.w3.org/1999/xlink" xlink:title="anterior median eyes" id="ABBRID0EEDAG" xlink:type="simple">AME</abbrev> 0.19, <abbrev xmlns:xlink="http://www.w3.org/1999/xlink" xlink:title="anterior median eyes" id="ABBRID0EIDAG" xlink:type="simple">AME</abbrev>–<abbrev xmlns:xlink="http://www.w3.org/1999/xlink" xlink:title="anterior lateral eyes" id="ABBRID0EMDAG" xlink:type="simple">ALE</abbrev> 0.09, <abbrev xmlns:xlink="http://www.w3.org/1999/xlink" xlink:title="posterior median eyes" id="ABBRID0EQDAG" xlink:type="simple">PME</abbrev>–<abbrev xmlns:xlink="http://www.w3.org/1999/xlink" xlink:title="posterior median eyes" id="ABBRID0EUDAG" xlink:type="simple">PME</abbrev> 0.21, <abbrev xmlns:xlink="http://www.w3.org/1999/xlink" xlink:title="posterior median eyes" id="ABBRID0EYDAG" xlink:type="simple">PME</abbrev>–<abbrev xmlns:xlink="http://www.w3.org/1999/xlink" xlink:title="posterior lateral eyes" id="ABBRID0E3DAG" xlink:type="simple">PLE</abbrev> 0.38, <abbrev xmlns:xlink="http://www.w3.org/1999/xlink" xlink:title="anterior median eyes" id="ABBRID0EAEAG" xlink:type="simple">AME</abbrev>–<abbrev xmlns:xlink="http://www.w3.org/1999/xlink" xlink:title="posterior median eyes" id="ABBRID0EEEAG" xlink:type="simple">PME</abbrev> 0.30, <abbrev xmlns:xlink="http://www.w3.org/1999/xlink" xlink:title="anterior lateral eyes" id="ABBRID0EIEAG" xlink:type="simple">ALE</abbrev>–<abbrev xmlns:xlink="http://www.w3.org/1999/xlink" xlink:title="posterior lateral eyes" id="ABBRID0EMEAG" xlink:type="simple">PLE</abbrev> 0.26, <abbrev xmlns:xlink="http://www.w3.org/1999/xlink" xlink:title="clypeus height" id="ABBRID0EQEAG" xlink:type="simple">CH</abbrev><abbrev xmlns:xlink="http://www.w3.org/1999/xlink" xlink:title="anterior median eyes" id="ABBRID0EUEAG" xlink:type="simple">AME</abbrev> 0.36, <abbrev xmlns:xlink="http://www.w3.org/1999/xlink" xlink:title="clypeus height" id="ABBRID0EYEAG" xlink:type="simple">CH</abbrev><abbrev xmlns:xlink="http://www.w3.org/1999/xlink" xlink:title="anterior lateral eyes" id="ABBRID0E3EAG" xlink:type="simple">ALE</abbrev> 0.27. <bold><italic>Spination</italic></bold>: <abbrev xmlns:xlink="http://www.w3.org/1999/xlink" xlink:title="palp" id="ABBRID0EIFAG" xlink:type="simple">Pp</abbrev> 131, 001, 2121, 1004; <abbrev xmlns:xlink="http://www.w3.org/1999/xlink" xlink:title="femur" id="ABBRID0EMFAG" xlink:type="simple">Fe</abbrev> I–II 323, III 322, IV 331; <abbrev xmlns:xlink="http://www.w3.org/1999/xlink" xlink:title="patella" id="ABBRID0EQFAG" xlink:type="simple">Pa</abbrev> I–IV 101; <abbrev xmlns:xlink="http://www.w3.org/1999/xlink" xlink:title="tibia" id="ABBRID0EUFAG" xlink:type="simple">Ti</abbrev> I–IV 2026; <abbrev xmlns:xlink="http://www.w3.org/1999/xlink" xlink:title="metatarsus" id="ABBRID0EYFAG" xlink:type="simple">Mt</abbrev> I–II 2024, III 3024, IV 3036. <bold><italic>Measurement of palps and legs</italic></bold>: <abbrev xmlns:xlink="http://www.w3.org/1999/xlink" xlink:title="palp" id="ABBRID0E6FAG" xlink:type="simple">Pp</abbrev> 7.8 (2.3, 1.8, 1.0, –, 2.7); I 23.8 (7.0, 2.3, 6.9, 6.1, 1.5), II 28.4 (8.1, 2.5, 8.4, 7.3, 2.1), III 18.4 (6.0, 1.5, 5.1, 4.7, 1.1), IV 24.3 (7.3, 1.8, 6.3, 6.9, 2.0). Leg formula: II-IV-I-III. Promargin of chelicerae as in <italic><tp:taxon-name><tp:taxon-name-part taxon-name-part-type="genus" reg="Pseudopoda">P.</tp:taxon-name-part><tp:taxon-name-part taxon-name-part-type="species" reg="baimai">baimai</tp:taxon-name-part></tp:taxon-name></italic> Jäger &amp; Liu, sp. nov., cheliceral furrow with c. 27 denticles.</p><p><bold><italic>Epigyne</italic></bold> (Fig. <xref ref-type="fig" rid="F5">5A–C</xref>): As in diagnosis. <abbrev xmlns:xlink="http://www.w3.org/1999/xlink" xlink:title="epigynal field" id="ABBRID0EZGAG" xlink:type="simple">EF</abbrev> wider than long, <abbrev xmlns:xlink="http://www.w3.org/1999/xlink" xlink:title="anterior bands" id="ABBRID0E4GAG" xlink:type="simple">AB</abbrev> long, but indistinct. <abbrev xmlns:xlink="http://www.w3.org/1999/xlink" xlink:title="lateral lobes" id="ABBRID0EBHAG" xlink:type="simple">LL</abbrev> narrow, with anterior margins slightly curved. S oval-shaped in ventral view, covered by <abbrev xmlns:xlink="http://www.w3.org/1999/xlink" xlink:title="first winding" id="ABBRID0EFHAG" xlink:type="simple">FW</abbrev> and posterior part of <abbrev xmlns:xlink="http://www.w3.org/1999/xlink" xlink:title="lateral lobes" id="ABBRID0EJHAG" xlink:type="simple">LL</abbrev> in dorsal view. <abbrev xmlns:xlink="http://www.w3.org/1999/xlink" xlink:title="fertilization duct" id="ABBRID0ENHAG" xlink:type="simple">FD</abbrev> long, suited medially.</p><fig id="F5" position="float" orientation="portrait"><object-id xmlns:xlink="http://www.w3.org/1999/xlink" content-type="doi" xlink:type="simple">10.3897/zookeys.1202.116007.figure5</object-id><object-id xmlns:xlink="http://www.w3.org/1999/xlink" content-type="arpha" xlink:type="simple">162B8B87-F7BA-5560-87EC-92628EA2C4DD</object-id><label>Figure 5.</label><caption><p><italic><tp:taxon-name><tp:taxon-name-part taxon-name-part-type="genus" reg="Pseudopoda">Pseudopoda</tp:taxon-name-part><tp:taxon-name-part taxon-name-part-type="species" reg="inthanonensis">inthanonensis</tp:taxon-name-part></tp:taxon-name></italic> Jäger &amp; Liu, sp. nov., holotype, female <bold>A</bold> epigyne, ventral <bold>B</bold> schematic course of <abbrev xmlns:xlink="http://www.w3.org/1999/xlink" xlink:title="internal duct system" id="ABBRID0EIIAG" xlink:type="simple">IDS</abbrev>, dorsal <bold>C</bold> vulva, dorsal. Scale bars: 0.5 mm.</p></caption><graphic xmlns:xlink="http://www.w3.org/1999/xlink" xlink:href="zookeys-1202-287_article-116007__-g005.jpg" position="float" orientation="portrait" xlink:type="simple" id="oo_1055909.jpg"><uri content-type="original_file" xlink:type="simple">https://binary.pensoft.net/fig/1055909</uri></graphic></fig><p><bold><italic>Colouration</italic></bold> (Fig. <xref ref-type="fig" rid="F6">6A, B</xref>): <abbrev xmlns:xlink="http://www.w3.org/1999/xlink" xlink:title="dorsal shield of prosoma" id="ABBRID0E5IAG" xlink:type="simple">DS</abbrev> reddish-brown with dark spots. Margins with dash dark dots. Fovea and striae distinctly marked. <abbrev xmlns:xlink="http://www.w3.org/1999/xlink" xlink:title="Opisthosoma" id="ABBRID0ECJAG" xlink:type="simple">OS</abbrev> dorsally brown, with several dots at anterior part, with two round patches at the posterior half. <abbrev xmlns:xlink="http://www.w3.org/1999/xlink" xlink:title="Opisthosoma" id="ABBRID0EGJAG" xlink:type="simple">OS</abbrev> ventrally yellow, with several brown and irregular marks.</p><fig id="F6" position="float" orientation="portrait"><object-id xmlns:xlink="http://www.w3.org/1999/xlink" content-type="doi" xlink:type="simple">10.3897/zookeys.1202.116007.figure6</object-id><object-id xmlns:xlink="http://www.w3.org/1999/xlink" content-type="arpha" xlink:type="simple">7A6BB2EF-1029-5406-BD99-BCA4C41C70FE</object-id><label>Figure 6.</label><caption><p><italic><tp:taxon-name><tp:taxon-name-part taxon-name-part-type="genus" reg="Pseudopoda">Pseudopoda</tp:taxon-name-part><tp:taxon-name-part taxon-name-part-type="species" reg="inthanonensis">inthanonensis</tp:taxon-name-part></tp:taxon-name></italic> Jäger &amp; Liu, sp. nov., female habitus (<bold>A</bold> dorsal <bold>B</bold> ventral). Scale bars: 2 mm.</p></caption><graphic xmlns:xlink="http://www.w3.org/1999/xlink" xlink:href="zookeys-1202-287_article-116007__-g006.jpg" position="float" orientation="portrait" xlink:type="simple" id="oo_1055910.jpg"><uri content-type="original_file" xlink:type="simple">https://binary.pensoft.net/fig/1055910</uri></graphic></fig><p><bold>Male</bold>: Unknown.</p></tp:treatment-sec><tp:treatment-sec sec-type="remarks" id="SECID0EKKAG"><title>Remarks.</title><p>It is possible that this species is conspecific with <italic><tp:taxon-name><tp:taxon-name-part taxon-name-part-type="genus" reg="Pseudopoda">P.</tp:taxon-name-part><tp:taxon-name-part taxon-name-part-type="species" reg="columnacea">columnacea</tp:taxon-name-part></tp:taxon-name></italic> Zhang, Jäger &amp; Liu, 2023 (<xref ref-type="bibr" rid="B14">Zhang et al. 2023</xref>) due to their shared habitat. However, significant variations in the color and patterns on the dorsal side of the females compared to the males of <italic><tp:taxon-name><tp:taxon-name-part taxon-name-part-type="genus" reg="Pseudopoda">P.</tp:taxon-name-part><tp:taxon-name-part taxon-name-part-type="species" reg="columnacea">columnacea</tp:taxon-name-part></tp:taxon-name></italic> suggest they could be different species. Clarifying these uncertainties will require additional research and future discoveries.</p></tp:treatment-sec><tp:treatment-sec sec-type="distribution" id="SECID0EKLAG"><title>Distribution.</title><p>Thailand (Chiang Mai Province) (Fig. <xref ref-type="fig" rid="F9">9</xref>).</p></tp:treatment-sec><tp:treatment-sec><!--Section generated to contain objects referenced in tp:taxon-treatment.--><fig id="F9" position="float" orientation="portrait"><object-id xmlns:xlink="http://www.w3.org/1999/xlink" content-type="doi" xlink:type="simple">10.3897/zookeys.1202.116007.figure9</object-id><object-id xmlns:xlink="http://www.w3.org/1999/xlink" content-type="arpha" xlink:type="simple">8024154C-3289-5A86-AF3E-74B1B1C440BE</object-id><label>Figure 9.</label><caption><p>Distribution map of the four species from the genus <italic><tp:taxon-name><tp:taxon-name-part taxon-name-part-type="genus" reg="Pseudopoda">Pseudopoda</tp:taxon-name-part></tp:taxon-name></italic>. The numbers represent the different species. <bold>1</bold><italic><tp:taxon-name><tp:taxon-name-part taxon-name-part-type="genus" reg="Pseudopoda">P.</tp:taxon-name-part><tp:taxon-name-part taxon-name-part-type="species" reg="baimai">baimai</tp:taxon-name-part></tp:taxon-name></italic> Jäger &amp; Liu, sp. nov. <bold>2</bold><italic><tp:taxon-name><tp:taxon-name-part taxon-name-part-type="genus" reg="Pseudopoda">P.</tp:taxon-name-part><tp:taxon-name-part taxon-name-part-type="species" reg="fengtongzhaiensis">fengtongzhaiensis</tp:taxon-name-part></tp:taxon-name></italic> Jäger &amp; Liu, sp. nov. <bold>3</bold><italic><tp:taxon-name><tp:taxon-name-part taxon-name-part-type="genus" reg="Pseudopoda">P.</tp:taxon-name-part><tp:taxon-name-part taxon-name-part-type="species" reg="inthanonensis">inthanonensis</tp:taxon-name-part></tp:taxon-name></italic> Jäger &amp; Liu, sp. nov. <bold>4</bold><italic><tp:taxon-name><tp:taxon-name-part taxon-name-part-type="genus" reg="Pseudopoda">P.</tp:taxon-name-part><tp:taxon-name-part taxon-name-part-type="species" reg="kavanaughi">kavanaughi</tp:taxon-name-part></tp:taxon-name></italic> Zhang, Jäger &amp; Liu, 2023.</p></caption><graphic xmlns:xlink="http://www.w3.org/1999/xlink" xlink:href="zookeys-1202-287_article-116007__-g009.jpg" position="float" orientation="portrait" xlink:type="simple" id="oo_1055913.jpg"><uri content-type="original_file" xlink:type="simple">https://binary.pensoft.net/fig/1055913</uri></graphic></fig></tp:treatment-sec><ref-list><ref id="B14"><mixed-citation xmlns:xlink="http://www.w3.org/1999/xlink" xlink:type="simple"><person-group><name name-style="western"><surname>Zhang</surname><given-names>H</given-names></name><name name-style="western"><surname>Zhu</surname><given-names>Y</given-names></name><name name-style="western"><surname>Zhong</surname><given-names>Y</given-names></name><name name-style="western"><surname>Jäger</surname><given-names>P</given-names></name><name name-style="western"><surname>Liu</surname><given-names>J</given-names></name></person-group> (<year>2023</year>) <article-title>A taxonomic revision of the spider genus <italic><tp:taxon-name><tp:taxon-name-part taxon-name-part-type="genus">Pseudopoda</tp:taxon-name-part></tp:taxon-name></italic> Jäger, 2000 (<tp:taxon-name><tp:taxon-name-part taxon-name-part-type="order">Araneae</tp:taxon-name-part></tp:taxon-name>: <tp:taxon-name><tp:taxon-name-part taxon-name-part-type="family">Sparassidae</tp:taxon-name-part></tp:taxon-name>) from East, South and Southeast Asia.</article-title><source>Megataxa</source><volume>9</volume>(<issue>1</issue>): <fpage>1</fpage>–<lpage>304</lpage>. <ext-link xlink:href="10.11646/megataxa.9.1.1" ext-link-type="doi" xlink:type="simple">https://doi.org/10.11646/megataxa.9.1.1</ext-link></mixed-citation></ref></ref-list></tp:taxon-treatment>
