# Supplementary material for: ﻿Description of three new species of the spider genus Pseudopoda Jäger, 2000 (Araneae, Sparassidae) from China, Laos and Thailand, and the female of P.kavanaughi Zhang, Jäger & Liu, 2023
Source: Zookeys. 2024 May 27;1202:287–301. doi: 10.3897/zookeys.1202.116007 (PMC11148507; doi:10.3897/zookeys.1202.116007)
Supplement: XML Treatment for Pseudopoda kavanaughi [file zookeys.1202.116007-treatment5.xml]

<!DOCTYPE tp:taxon-treatment
  PUBLIC "-//TaxonX//DTD Taxonomic Treatment Publishing DTD v0 20100105//EN" "tax-treatment-NSO.dtd">
<tp:taxon-treatment xmlns:tp="http://www.plazi.org/taxpub"><tp:treatment-meta><kwd-group><label>Taxon classification</label><kwd>
                <named-content content-type="kingdom">Animalia</named-content>
              </kwd><kwd>
                <named-content content-type="order">Araneae</named-content>
              </kwd><kwd>
                <named-content content-type="family">Sparassidae</named-content>
              </kwd></kwd-group><mixed-citation publication-type="journal"><person-group><name><surname>Wu</surname><given-names>Yanrong</given-names></name><name><surname>Zhong</surname><given-names>Rui</given-names></name><name><surname>Zhu</surname><given-names>Yang</given-names></name><name><surname>Jäger</surname><given-names>Peter</given-names></name><name><surname>Liu</surname><given-names>Jie</given-names></name><name><surname>Zhang</surname><given-names>He</given-names></name></person-group><article-title>﻿Description of three new species of the spider genus <italic><tp:taxon-name><tp:taxon-name-part taxon-name-part-type="genus" reg="Pseudopoda">Pseudopoda</tp:taxon-name-part></tp:taxon-name></italic> Jäger, 2000 (<tp:taxon-name><tp:taxon-name-part taxon-name-part-type="order">Araneae</tp:taxon-name-part></tp:taxon-name>, <tp:taxon-name><tp:taxon-name-part taxon-name-part-type="family">Sparassidae</tp:taxon-name-part></tp:taxon-name>) from China, Laos and Thailand, and the female of <italic><tp:taxon-name><tp:taxon-name-part taxon-name-part-type="genus" reg="Pseudopoda">P.</tp:taxon-name-part><tp:taxon-name-part taxon-name-part-type="species" reg="kavanaughi">kavanaughi</tp:taxon-name-part></tp:taxon-name></italic> Zhang, Jäger &amp; Liu, 2023</article-title><source>Zookeys</source><day>27</day><month>05</month><year>2024</year><volume>1202</volume><fpage>287</fpage><lpage>301</lpage><pub-id pub-id-type="doi">10.3897/zookeys.1202.116007</pub-id></mixed-citation></tp:treatment-meta><tp:nomenclature><label>﻿</label><tp:taxon-name>
              <object-id xmlns:xlink="http://www.w3.org/1999/xlink" content-type="arpha" xlink:type="simple">9434B03A-D3F0-5F9F-83CC-4CEEBDF6199F</object-id>
              <tp:taxon-name-part taxon-name-part-type="genus" reg="Pseudopoda">Pseudopoda</tp:taxon-name-part>
              <tp:taxon-name-part taxon-name-part-type="species" reg="kavanaughi">kavanaughi</tp:taxon-name-part>
            </tp:taxon-name><tp:taxon-authority>Zhang, Jäger &amp; Liu, 2023</tp:taxon-authority><xref ref-type="fig" rid="F7">Figs 7</xref><xref ref-type="fig" rid="F8">, 8</xref><xref ref-type="fig" rid="F9">, 9</xref><tp:nomenclature-citation-list><tp:nomenclature-citation><tp:taxon-name>
                  <tp:taxon-name-part taxon-name-part-type="genus" reg="Pseudopoda">Pseudopoda</tp:taxon-name-part>
                  <tp:taxon-name-part taxon-name-part-type="species" reg="kavanaughi">kavanaughi</tp:taxon-name-part>
                </tp:taxon-name><comment>Zhang, Jäger &amp; Liu, 2023: 149, figs 135A–C, 136A, B (Holotype male from Yunnan Province, China, deposited in <abbrev xmlns:xlink="http://www.w3.org/1999/xlink" xlink:title="California Academy of Science, San Francisco, California, USA" id="ABBRID0ETNAG" xlink:type="simple">CAS</abbrev>, examined).</comment></tp:nomenclature-citation></tp:nomenclature-citation-list></tp:nomenclature><tp:treatment-sec sec-type="material" id="SECID0EXNAG"><title>Material examined.</title><p>China, Yunnan Province: 1 female, Gongshan County, Dulongjiang Township, 2.3–3.3 km south of Longyuan Village, <named-content xmlns:xlink="http://www.w3.org/1999/xlink" content-type="dwc:verbatimCoordinates" xlink:type="simple"><named-content content-type="geo-json" specific-use="{&#34;type&#34;:&#34;Point&#34;,&#34;coordinates&#34;:[98.328333,28.005278]}" id="NCID0EAOAG" xlink:type="simple">28°0′19″N, 98°19′42″E</named-content></named-content>, 1690 m, 2 November 2004, D.H. Kavanaugh leg. (<abbrev xmlns:xlink="http://www.w3.org/1999/xlink" xlink:title="California Academy of Science, San Francisco, California, USA" id="ABBRID0EFOAG" xlink:type="simple">CAS</abbrev>, CAS0035); 1 female, Gongshan County, Dulongjiang Township, Dizheng Wang, across Dulongjiang from Dizhengdang, <named-content xmlns:xlink="http://www.w3.org/1999/xlink" content-type="dwc:verbatimCoordinates" xlink:type="simple"><named-content content-type="geo-json" specific-use="{&#34;type&#34;:&#34;Point&#34;,&#34;coordinates&#34;:[98.328333,28.086667]}" id="NCID0EMOAG" xlink:type="simple">28°5′12″N, 98°19′42″E</named-content></named-content>, 1910 m, 20 October 2004, D.H. Kavanaugh leg. (<abbrev xmlns:xlink="http://www.w3.org/1999/xlink" xlink:title="California Academy of Science, San Francisco, California, USA" id="ABBRID0EROAG" xlink:type="simple">CAS</abbrev>, CAS0034).</p></tp:treatment-sec><tp:treatment-sec sec-type="diagnosis" id="SECID0EVOAG"><title>Diagnosis.</title><p>The female of this species is similar to <italic><tp:taxon-name><tp:taxon-name-part taxon-name-part-type="genus" reg="Pseudopoda">P.</tp:taxon-name-part><tp:taxon-name-part taxon-name-part-type="species" reg="tianpingensis">tianpingensis</tp:taxon-name-part></tp:taxon-name></italic> Zhang, Jäger &amp; Liu, 2023 (<xref ref-type="bibr" rid="B14">Zhang et al. 2023</xref>) by: 1) anterior margins of <abbrev xmlns:xlink="http://www.w3.org/1999/xlink" xlink:title="lateral lobes" id="ABBRID0EKPAG" xlink:type="simple">LL</abbrev> U-shaped and almost parallel to posterior margins; and 2) sclerotised part of <abbrev xmlns:xlink="http://www.w3.org/1999/xlink" xlink:title="internal duct system" id="ABBRID0EOPAG" xlink:type="simple">IDS</abbrev> oval-shaped in ventral view. It can be recognised by the sclerotised part of S forming “八” -shape, extending in oblique downward axis in ventral view (almost parallel to anterior margins and posterior margins, extending in oblique upward axis in ventral view in <italic><tp:taxon-name><tp:taxon-name-part taxon-name-part-type="genus" reg="Pseudopoda">P.</tp:taxon-name-part><tp:taxon-name-part taxon-name-part-type="species" reg="tianpingensis">tianpingensis</tp:taxon-name-part></tp:taxon-name></italic>).</p><p><bold>Female</bold> (CAS0034): <bold><italic>Measurements</italic></bold>: Small sized. Body length 8.2, <abbrev xmlns:xlink="http://www.w3.org/1999/xlink" xlink:title="dorsal shield of prosoma" id="ABBRID0EEQAG" xlink:type="simple">DS</abbrev> length 3.8, width 3.5, <abbrev xmlns:xlink="http://www.w3.org/1999/xlink" xlink:title="Opisthosoma" id="ABBRID0EIQAG" xlink:type="simple">OS</abbrev> length 4.4, width 3.3. Eyes: <abbrev xmlns:xlink="http://www.w3.org/1999/xlink" xlink:title="anterior median eyes" id="ABBRID0EMQAG" xlink:type="simple">AME</abbrev> 0.22, <abbrev xmlns:xlink="http://www.w3.org/1999/xlink" xlink:title="anterior lateral eyes" id="ABBRID0EQQAG" xlink:type="simple">ALE</abbrev> 0.35, <abbrev xmlns:xlink="http://www.w3.org/1999/xlink" xlink:title="posterior median eyes" id="ABBRID0EUQAG" xlink:type="simple">PME</abbrev> 0.25, <abbrev xmlns:xlink="http://www.w3.org/1999/xlink" xlink:title="posterior lateral eyes" id="ABBRID0EYQAG" xlink:type="simple">PLE</abbrev> 0.33, <abbrev xmlns:xlink="http://www.w3.org/1999/xlink" xlink:title="anterior median eyes" id="ABBRID0E3QAG" xlink:type="simple">AME</abbrev>–<abbrev xmlns:xlink="http://www.w3.org/1999/xlink" xlink:title="anterior median eyes" id="ABBRID0EARAG" xlink:type="simple">AME</abbrev> 0.14, <abbrev xmlns:xlink="http://www.w3.org/1999/xlink" xlink:title="anterior median eyes" id="ABBRID0EERAG" xlink:type="simple">AME</abbrev>–<abbrev xmlns:xlink="http://www.w3.org/1999/xlink" xlink:title="anterior lateral eyes" id="ABBRID0EIRAG" xlink:type="simple">ALE</abbrev> 0.08, <abbrev xmlns:xlink="http://www.w3.org/1999/xlink" xlink:title="posterior median eyes" id="ABBRID0EMRAG" xlink:type="simple">PME</abbrev>–<abbrev xmlns:xlink="http://www.w3.org/1999/xlink" xlink:title="posterior median eyes" id="ABBRID0EQRAG" xlink:type="simple">PME</abbrev> 0.18, <abbrev xmlns:xlink="http://www.w3.org/1999/xlink" xlink:title="posterior median eyes" id="ABBRID0EURAG" xlink:type="simple">PME</abbrev>–<abbrev xmlns:xlink="http://www.w3.org/1999/xlink" xlink:title="posterior lateral eyes" id="ABBRID0EYRAG" xlink:type="simple">PLE</abbrev> 0.38, <abbrev xmlns:xlink="http://www.w3.org/1999/xlink" xlink:title="anterior median eyes" id="ABBRID0E3RAG" xlink:type="simple">AME</abbrev>–<abbrev xmlns:xlink="http://www.w3.org/1999/xlink" xlink:title="posterior median eyes" id="ABBRID0EASAG" xlink:type="simple">PME</abbrev> 0.29, <abbrev xmlns:xlink="http://www.w3.org/1999/xlink" xlink:title="anterior lateral eyes" id="ABBRID0EESAG" xlink:type="simple">ALE</abbrev>–<abbrev xmlns:xlink="http://www.w3.org/1999/xlink" xlink:title="posterior lateral eyes" id="ABBRID0EISAG" xlink:type="simple">PLE</abbrev> 0.24, <abbrev xmlns:xlink="http://www.w3.org/1999/xlink" xlink:title="clypeus height" id="ABBRID0EMSAG" xlink:type="simple">CH</abbrev><abbrev xmlns:xlink="http://www.w3.org/1999/xlink" xlink:title="anterior median eyes" id="ABBRID0EQSAG" xlink:type="simple">AME</abbrev> 0.36, <abbrev xmlns:xlink="http://www.w3.org/1999/xlink" xlink:title="clypeus height" id="ABBRID0EUSAG" xlink:type="simple">CH</abbrev><abbrev xmlns:xlink="http://www.w3.org/1999/xlink" xlink:title="anterior lateral eyes" id="ABBRID0EYSAG" xlink:type="simple">ALE</abbrev> 0.27. <bold><italic>Spination</italic></bold>: <abbrev xmlns:xlink="http://www.w3.org/1999/xlink" xlink:title="palp" id="ABBRID0EETAG" xlink:type="simple">Pp</abbrev> 131, 101, 2121, 1014; <abbrev xmlns:xlink="http://www.w3.org/1999/xlink" xlink:title="femur" id="ABBRID0EITAG" xlink:type="simple">Fe</abbrev> I–III 323, IV 321; <abbrev xmlns:xlink="http://www.w3.org/1999/xlink" xlink:title="patella" id="ABBRID0EMTAG" xlink:type="simple">Pa</abbrev> I–IV 101; <abbrev xmlns:xlink="http://www.w3.org/1999/xlink" xlink:title="tibia" id="ABBRID0EQTAG" xlink:type="simple">Ti</abbrev> I–III 2224, IV 2226; <abbrev xmlns:xlink="http://www.w3.org/1999/xlink" xlink:title="metatarsus" id="ABBRID0EUTAG" xlink:type="simple">Mt</abbrev> I–II 1014, III 2024, IV 3036. <bold><italic>Measurement of palps and legs</italic></bold>: <abbrev xmlns:xlink="http://www.w3.org/1999/xlink" xlink:title="palp" id="ABBRID0E2TAG" xlink:type="simple">Pp</abbrev> 5.0 (1.5, 1.0, 0.7, –, 1.8); I 12.6 (3.5, 1.5, 3.7, 2.9, 1.0), II 15.4 (4.3, 1.8, 4.5, 3.3, 1.5), III 10.2 (3.1, 0.9, 2.8, 2.6, 0.8), IV 13.1 (3.9, 1.2, 3.4, 3.1, 1.5). Leg formula: II-IV-I-III. Promargin of chelicerae as in <italic><tp:taxon-name><tp:taxon-name-part taxon-name-part-type="genus" reg="Pseudopoda">P.</tp:taxon-name-part><tp:taxon-name-part taxon-name-part-type="species" reg="baimai">baimai</tp:taxon-name-part></tp:taxon-name></italic> Jäger &amp; Liu, sp. nov., cheliceral furrow with c. 16 denticles.</p><p><bold><italic>Epigyne</italic></bold> (Fig. <xref ref-type="fig" rid="F7">7A–C</xref>): As in diagnosis. <abbrev xmlns:xlink="http://www.w3.org/1999/xlink" xlink:title="epigynal field" id="ABBRID0EVUAG" xlink:type="simple">EF</abbrev> wider than long, with short <abbrev xmlns:xlink="http://www.w3.org/1999/xlink" xlink:title="anterior bands" id="ABBRID0EZUAG" xlink:type="simple">AB</abbrev>. S clearly visible, and slightly bent to anterior margins to <abbrev xmlns:xlink="http://www.w3.org/1999/xlink" xlink:title="lateral lobes" id="ABBRID0E4UAG" xlink:type="simple">LL</abbrev> in ventral view, all covered by <abbrev xmlns:xlink="http://www.w3.org/1999/xlink" xlink:title="first winding" id="ABBRID0EBVAG" xlink:type="simple">FW</abbrev> and posterior part of <abbrev xmlns:xlink="http://www.w3.org/1999/xlink" xlink:title="lateral lobes" id="ABBRID0EFVAG" xlink:type="simple">LL</abbrev> in dorsal view. <abbrev xmlns:xlink="http://www.w3.org/1999/xlink" xlink:title="fertilization duct" id="ABBRID0EJVAG" xlink:type="simple">FD</abbrev> long, suited medially.</p><fig id="F7" position="float" orientation="portrait"><object-id xmlns:xlink="http://www.w3.org/1999/xlink" content-type="doi" xlink:type="simple">10.3897/zookeys.1202.116007.figure7</object-id><object-id xmlns:xlink="http://www.w3.org/1999/xlink" content-type="arpha" xlink:type="simple">8C2E4FBC-14DB-5726-AB02-50380CD140D6</object-id><label>Figure 7.</label><caption><p><italic><tp:taxon-name><tp:taxon-name-part taxon-name-part-type="genus" reg="Pseudopoda">Pseudopoda</tp:taxon-name-part><tp:taxon-name-part taxon-name-part-type="species" reg="kavanaughi">kavanaughi</tp:taxon-name-part></tp:taxon-name></italic> Zhang, Jäger &amp; Liu, 2023, female <bold>A</bold> epigyne, ventral <bold>B</bold> schematic course of <abbrev xmlns:xlink="http://www.w3.org/1999/xlink" xlink:title="internal duct system" id="ABBRID0EEWAG" xlink:type="simple">IDS</abbrev>, dorsal <bold>C</bold> vulva, dorsal. Scale bars: 0.5 mm.</p></caption><graphic xmlns:xlink="http://www.w3.org/1999/xlink" xlink:href="zookeys-1202-287_article-116007__-g007.jpg" position="float" orientation="portrait" xlink:type="simple" id="oo_1055911.jpg"><uri content-type="original_file" xlink:type="simple">https://binary.pensoft.net/fig/1055911</uri></graphic></fig><p><bold><italic>Colouration</italic></bold> (Fig. <xref ref-type="fig" rid="F8">8A, B</xref>): <abbrev xmlns:xlink="http://www.w3.org/1999/xlink" xlink:title="dorsal shield of prosoma" id="ABBRID0E1WAG" xlink:type="simple">DS</abbrev> reddish-brown with dark dots. Fovea and striae distinctly marked. <abbrev xmlns:xlink="http://www.w3.org/1999/xlink" xlink:title="Opisthosoma" id="ABBRID0E5WAG" xlink:type="simple">OS</abbrev> dorsally reddish-brown with lots of black dots, ventrally brown with several black marks, with several reddish-brown patches at posterior part.</p><fig id="F8" position="float" orientation="portrait"><object-id xmlns:xlink="http://www.w3.org/1999/xlink" content-type="doi" xlink:type="simple">10.3897/zookeys.1202.116007.figure8</object-id><object-id xmlns:xlink="http://www.w3.org/1999/xlink" content-type="arpha" xlink:type="simple">B54A5692-93AF-59CD-A8EC-917A95BE3ADB</object-id><label>Figure 8.</label><caption><p><italic><tp:taxon-name><tp:taxon-name-part taxon-name-part-type="genus" reg="Pseudopoda">Pseudopoda</tp:taxon-name-part><tp:taxon-name-part taxon-name-part-type="species" reg="kavanaughi">kavanaughi</tp:taxon-name-part></tp:taxon-name></italic> Zhang, Jäger &amp; Liu, 2023, female habitus (<bold>A</bold> dorsal <bold>B</bold> ventral). Scale bars: 2 mm.</p></caption><graphic xmlns:xlink="http://www.w3.org/1999/xlink" xlink:href="zookeys-1202-287_article-116007__-g008.jpg" position="float" orientation="portrait" xlink:type="simple" id="oo_1055912.jpg"><uri content-type="original_file" xlink:type="simple">https://binary.pensoft.net/fig/1055912</uri></graphic></fig><p><bold>Male</bold>: For details see <xref ref-type="bibr" rid="B14">Zhang et al. (2023)</xref>.</p></tp:treatment-sec><tp:treatment-sec sec-type="variation" id="SECID0EGYAG"><title>Variation.</title><p>Female (<italic>N</italic> = 1): body length 7.7, <abbrev xmlns:xlink="http://www.w3.org/1999/xlink" xlink:title="dorsal shield of prosoma" id="ABBRID0EOYAG" xlink:type="simple">DS</abbrev> length 3.2, <abbrev xmlns:xlink="http://www.w3.org/1999/xlink" xlink:title="Opisthosoma" id="ABBRID0ESYAG" xlink:type="simple">OS</abbrev> length 4.5.</p></tp:treatment-sec><tp:treatment-sec sec-type="remarks" id="SECID0EWYAG"><title>Remarks.</title><p>This female’s location is close to that of the male of <italic><tp:taxon-name><tp:taxon-name-part taxon-name-part-type="genus" reg="Pseudopoda">P.</tp:taxon-name-part><tp:taxon-name-part taxon-name-part-type="species" reg="kavanaughi">kavanaughi</tp:taxon-name-part></tp:taxon-name></italic>. Although there are slight differences in colouration, we consider it the conspecific female.</p></tp:treatment-sec><tp:treatment-sec sec-type="distribution" id="SECID0EHZAG"><title>Distribution.</title><p>China (Yunnan Province) (Fig. <xref ref-type="fig" rid="F9">9</xref>).</p><fig id="F9" position="float" orientation="portrait"><object-id xmlns:xlink="http://www.w3.org/1999/xlink" content-type="doi" xlink:type="simple">10.3897/zookeys.1202.116007.figure9</object-id><object-id xmlns:xlink="http://www.w3.org/1999/xlink" content-type="arpha" xlink:type="simple">8024154C-3289-5A86-AF3E-74B1B1C440BE</object-id><label>Figure 9.</label><caption><p>Distribution map of the four species from the genus <italic><tp:taxon-name><tp:taxon-name-part taxon-name-part-type="genus" reg="Pseudopoda">Pseudopoda</tp:taxon-name-part></tp:taxon-name></italic>. The numbers represent the different species. <bold>1</bold><italic><tp:taxon-name><tp:taxon-name-part taxon-name-part-type="genus" reg="Pseudopoda">P.</tp:taxon-name-part><tp:taxon-name-part taxon-name-part-type="species" reg="baimai">baimai</tp:taxon-name-part></tp:taxon-name></italic> Jäger &amp; Liu, sp. nov. <bold>2</bold><italic><tp:taxon-name><tp:taxon-name-part taxon-name-part-type="genus" reg="Pseudopoda">P.</tp:taxon-name-part><tp:taxon-name-part taxon-name-part-type="species" reg="fengtongzhaiensis">fengtongzhaiensis</tp:taxon-name-part></tp:taxon-name></italic> Jäger &amp; Liu, sp. nov. <bold>3</bold><italic><tp:taxon-name><tp:taxon-name-part taxon-name-part-type="genus" reg="Pseudopoda">P.</tp:taxon-name-part><tp:taxon-name-part taxon-name-part-type="species" reg="inthanonensis">inthanonensis</tp:taxon-name-part></tp:taxon-name></italic> Jäger &amp; Liu, sp. nov. <bold>4</bold><italic><tp:taxon-name><tp:taxon-name-part taxon-name-part-type="genus" reg="Pseudopoda">P.</tp:taxon-name-part><tp:taxon-name-part taxon-name-part-type="species" reg="kavanaughi">kavanaughi</tp:taxon-name-part></tp:taxon-name></italic> Zhang, Jäger &amp; Liu, 2023.</p></caption><graphic xmlns:xlink="http://www.w3.org/1999/xlink" xlink:href="zookeys-1202-287_article-116007__-g009.jpg" position="float" orientation="portrait" xlink:type="simple" id="oo_1055913.jpg"><uri content-type="original_file" xlink:type="simple">https://binary.pensoft.net/fig/1055913</uri></graphic></fig></tp:treatment-sec><ref-list><ref id="B14"><mixed-citation xmlns:xlink="http://www.w3.org/1999/xlink" xlink:type="simple"><person-group><name name-style="western"><surname>Zhang</surname><given-names>H</given-names></name><name name-style="western"><surname>Zhu</surname><given-names>Y</given-names></name><name name-style="western"><surname>Zhong</surname><given-names>Y</given-names></name><name name-style="western"><surname>Jäger</surname><given-names>P</given-names></name><name name-style="western"><surname>Liu</surname><given-names>J</given-names></name></person-group> (<year>2023</year>) <article-title>A taxonomic revision of the spider genus <italic><tp:taxon-name><tp:taxon-name-part taxon-name-part-type="genus">Pseudopoda</tp:taxon-name-part></tp:taxon-name></italic> Jäger, 2000 (<tp:taxon-name><tp:taxon-name-part taxon-name-part-type="order">Araneae</tp:taxon-name-part></tp:taxon-name>: <tp:taxon-name><tp:taxon-name-part taxon-name-part-type="family">Sparassidae</tp:taxon-name-part></tp:taxon-name>) from East, South and Southeast Asia.</article-title><source>Megataxa</source><volume>9</volume>(<issue>1</issue>): <fpage>1</fpage>–<lpage>304</lpage>. <ext-link xlink:href="10.11646/megataxa.9.1.1" ext-link-type="doi" xlink:type="simple">https://doi.org/10.11646/megataxa.9.1.1</ext-link></mixed-citation></ref></ref-list></tp:taxon-treatment>
